# Supplementary material for: Fungal β-glucan-facilitated cross-feeding activities between Bacteroides and Bifidobacterium species
Source: Commun Biol. 2023 May 30;6:576. doi: 10.1038/s42003-023-04970-4 (PMC10229575; doi:10.1038/s42003-023-04970-4)
Supplement: Supplementary file 4 — Supplementary Data 1 [file 42003_2023_4970_MOESM4_ESM.xlsx]

## Sheet: Figure 1B
Time (h)	Bacova	Fungal b-glucan control	Baccell DSMZ	BT	Baccell WH2
0	0.76419	1.4318	0.4664	0.45458	0.4587
0.25	0.76968	1.44	0.4684	0.45649	0.587
0.5	0.77161	1.4318	0.4698	0.46519	0.612
0.75	0.77798	1.441	0.4764	0.46748	0.68062
1	0.78393	1.4318	0.47856	0.47324	0.71667
1.25	0.78901	1.439	0.47988	0.47871	0.75853
1.5	0.79423	1.4318	0.50093	0.48279	0.79353
1.75	0.80225	1.4318	0.50902	0.48835	0.82297
2	0.80726	1.439	0.52304	0.49468	0.84339
2.25	0.81502	1.4318	0.53675	0.49974	0.85555
2.5	0.82336	1.4318	0.54965	0.50541	0.86979
2.75	0.82943	1.44	0.56185	0.51002	0.88859
3	0.83802	1.4318	0.57497	0.51484	0.89671
3.25	0.84364	1.4318	0.5896	0.51987	0.91053
3.5	0.85165	1.44	0.60105	0.52489	0.91785
3.75	0.8593	1.4318	0.61491	0.5289	0.92592
4	0.8666	1.4318	0.62752	0.53438	0.9358
4.25	0.87429	1.44	0.63885	0.53983	0.94091
4.5	0.88159	1.4318	0.65171	0.5435	0.94906
4.75	0.88867	1.4318	0.65674	0.5472	0.95751
5	0.89577	1.44	0.66614	0.5504	0.96256
5.25	0.9035	1.4318	0.67645	0.55356	0.96713
5.5	0.9096	1.4318	0.68705	0.55604	0.97361
5.75	0.9167	1.4318	0.69543	0.56078	0.98085
6	0.92365	1.4318	0.70518	0.5642	0.9809
6.25	0.92959	1.4318	0.71258	0.56755	0.985
6.5	0.93629	1.44	0.71992	0.57156	0.9878
6.75	0.94228	1.4318	0.72594	0.57491	0.99685
7	0.94798	1.4318	0.73192	0.57826	1.0007
7.25	0.95446	1.4318	0.73979	0.58228	1.0005
7.5	0.9601	1.4318	0.74525	0.58521	1.0036
7.75	0.9631	1.44	0.75039	0.58721	1.004
8	0.96532	1.4318	0.75275	0.58907	1.0063
8.25	0.97026	1.44	0.75575	0.59305	1.0131
8.5	0.97539	1.4318	0.76063	0.59642	1.0149
8.75	0.98008	1.4318	0.76603	0.59894	1.015
9	0.98464	1.4318	0.77087	0.60482	1.0233
9.25	0.98923	1.44	0.77352	0.60854	1.0246
9.5	0.99215	1.4318	0.77814	0.60965	1.0244
9.75	0.99563	1.4318	0.78159	0.61054	1.0262
10	0.99977	1.44	0.78477	0.61247	1.0265
10.25	1.0027	1.4318	0.78838	0.6145	1.0288
10.5	1.0051	1.4318	0.79214	0.61789	1.0349
10.75	1.0083	1.44	0.79691	0.62069	1.04
11	1.011	1.4318	0.80054	0.62263	1.0459
11.25	1.0139	1.4318	0.80487	0.62739	1.0535
11.5	1.017	1.4318	0.8089	0.63257	1.0533
11.75	1.0183	1.4318	0.81297	0.63422	1.0538
12	1.0201	1.4318	0.81719	0.63795	1.0561
12.25	1.0219	1.4318	0.82316	0.63913	1.0546
12.5	1.0248	1.4318	0.82591	0.64443	1.0598
12.75	1.028	1.4318	0.83369	0.64807	1.0658
13	1.0294	1.44	0.83731	0.64901	1.0674
13.25	1.0305	1.4318	0.8404	0.651	1.0713
13.5	1.0314	1.4318	0.8432	0.65324	1.0771
13.75	1.0331	1.44	0.84503	0.65718	1.0772
14	1.0352	1.4318	0.8459	0.6631	1.0861
14.25	1.0365	1.4318	0.84688	0.66762	1.0839
14.5	1.038	1.4318	0.84682	0.66958	1.0855
14.75	1.0386	1.4318	0.84628	0.67196	1.0864
15	1.0401	1.4318	0.84666	0.67462	1.0872
15.25	1.0411	1.4318	0.84627	0.67906	1.0877
15.5	1.0414	1.4318	0.84545	0.6814	1.0935
15.75	1.042	1.4318	0.84505	0.68481	1.0996
16	1.0434	1.4318	0.84418	0.68787	1.0976
16.25	1.04024	1.4318	0.84337	0.69057	1.1054
16.5	1.03943	1.4332	0.84437	0.68987	1.0996
16.75	1.04141	1.436	0.84237	0.69	1.1154
17	1.04041	1.4338	0.839337	0.692	1.10996
17.25	1.03894	1.435	0.84337	0.693	1.0996
17.5	1.03914	1.44	0.84637	0.6899	1.101
17.75	1.042	1.441	0.852337	0.697	1.0996
18	1.04322	1.439	0.858337	0.7	1.089
18.25	1.04417	1.435	0.856337	0.70305	1.1
18.5	1.04418	1.44	0.859337	0.705	1.108
18.75	1.05418	1.441	0.845337	0.706	1.1054
19	1.06242	1.439	0.849337	0.71	1.0996
19.25	1.04541	1.435	0.847337	0.6999	1.1154
19.5	1.04342	1.443	0.848337	0.704	1.10996
19.75	1.0444	1.441	0.85337	0.706	1.0996
20	1.0435	1.439	0.849337	0.705	1.089
20.25	1.05432	1.4356	0.852337	0.71	1.0996
20.5	1.04411	1.44	0.858337	0.709	1.1
20.75	1.04441	1.441	0.856337	0.696	1.103
21	1.03954	1.437	0.859337	0.689	1.089
21.25	1.04614	1.435	0.860337	0.688	1.107
21.5	1.04944	1.439	0.863234	0.702	1.1154
21.75	1.03964	1.444	0.86337	0.7025	1.10996
22	1.0432	1.439	0.864337	0.697	1.11
22.25	1.04544	1.435	0.859434	0.7	1.113
22.5	1.04241	1.442	0.859434	0.685	1.0996
22.75	1.03951	1.438	0.854337	0.69	1.105
23	1.03694	1.439	0.844337	0.702	1.1054
23.25	1.03396	1.435	0.859337	0.703	1.0996
23.5	1.03554	1.44	0.839234	0.699	1.08954
23.75	1.04419	1.441	0.8437	0.705	1.09
24	1.03643	1.439	0.85237	0.698	1.083

## Sheet: Figure 1C
	Figure 1C
	Proteins	Fold-change relative to MM-GLUCOSE
	BcellWH2_01926 (GH3)	54
	BcellWH2_01927 (GH3)	41
	BcellWH2_01928 (SusD)	55
	BcellWH2_01929 (SusC)	57
	BcellWH2_01931 (GH157)	89
	BcellWH2_01932 (HTCS)	41
	BcellWH2_02537 (GH30_3)	100
	BcellWH2_02538 (Unknown)	89
	BcellWH2_02539 (SusC)	80
	BcellWH2_02540 (SusD)	65
	BcellWH2_02541 (GH2)	40
	BcellWH2_02542 (PL38)	2

## Sheet: Figure 2A
time (min)	G1-G5 standards			BcellWH2_01931 (GH157) + β-glucan t =0			BcellWH2_01931 (GH157) + β-glucan t =16H			BcellWH2_01931 (GH157) + β-glucan t=4h
0.000167			-0.04965
0.0085			-0.02185			-3.839			9.85555			9.85555
0.016833			-0.00405			-4.64125			9.8196			9.8196
0.025167			-0.0049			-4.34645			9.82065			9.82065
0.0335			-0.00235			-3.1336			9.82495			9.82495
0.041833			0.0013			-1.99385			9.80565			9.80565
0.050167			0.00035			-1.3886			9.7464			9.7464
0.0585			-0.0017			-0.92255			9.75265			9.75265
0.066833			-0.0031			-0.635			9.87945			9.87945
0.075167			0.0092			-0.4508			9.93			9.93
0.0835			0.01015			-0.3262			9.97915			9.97915
0.091833			0.0125			-0.2435			9.95315			9.95315
0.100167			0.00675			-0.17315			9.9551			9.9551
0.1085			0.00285			-0.12995			9.95975			9.95975
0.116833			0.0018			-0.1018			9.96235			9.96235
0.125167			0.00335			-0.1046			9.89635			9.89635
0.1335			0.00305			-0.19105			9.88945			9.88945
0.141833			-0.00585			-0.1595			9.98445			9.98445
0.150167			0.00755			-0.1326			10.0676			10.0676
0.1585			0.00885			-0.10545			10.1175			10.1175
0.166833			0.01155			-0.0957			10.1161			10.1161
0.175167			0.00965			-0.07755			10.1168			10.1168
0.1835			0.0116			-0.06615			10.1237			10.1237
0.191833			0.00555			-0.06165			10.1342			10.1342
0.200167			0.00455			-0.06015			10.087			10.087
0.2085			0.00275			-0.07445			10.0725			10.0725
0.216833			-0.0001			-0.0741			10.1318			10.1318
0.225167			0.00145			-0.0749			10.2472			10.2472
0.2335			0.0116			-0.0668			10.2983			10.2983
0.241833			0.0167			-0.0666			10.342			10.342
0.250167			0.0159			-0.05945			10.3351			10.3351
0.2585			0.01145			-0.05655			10.3455			10.3455
0.266833			0.0085			-0.0518			10.3566			10.3566
0.275167			0.0003			-0.04775			10.3365			10.3365
0.2835			-0.0124			-0.05415			10.3029			10.3029
0.291833			-0.0049			-0.06075			10.335			10.335
0.300167			-0.00305			-0.06145			10.4759			10.4759
0.3085			0.0189			-0.06425			10.5337			10.5337
0.316833			0.008			-0.06195			10.6			10.6
0.325167			0.0148			-0.0572			10.5889			10.5889
0.3335			0.00315			-0.04515			10.6073			10.6073
0.341833			0.0077			-0.04335			10.6224			10.6224
0.350167			0.0073			-0.0446			10.6341			10.6341
0.3585			0.0108			-0.04565			10.5884			10.5884
0.366833			0.0082			-0.0532			10.6072			10.6072
0.375167			0.00025			-0.04935			10.7326			10.7326
0.3835			0.01195			-0.0551			10.8155			10.8155
0.391833			0.01935			-0.0554			10.888			10.888
0.400167			0.0146			-0.0574			10.883			10.883
0.4085			0.01445			-0.0443			10.9134			10.9134
0.416833			0.0129			-0.0417			10.9316			10.9316
0.425167			0.00985			-0.04275			10.9504			10.9504
0.4335			0.00825			-0.0422			10.9045			10.9045
0.441833			0.00795			-0.0488			10.9059			10.9059
0.450167			0.00035			-0.04935			10.9978			10.9978
0.4585			0.00825			-0.0483			11.1105			11.1105
0.466833			0.01445			-0.0468			11.1717			11.1717
0.475167			0.0166			-0.05265			11.2057			11.2057
0.4835			0.0135			-0.0456			11.207			11.207
0.491833			0.0104			-0.03955			11.2259			11.2259
0.500167			0.01225			-0.0397			11.2446			11.2446
0.5085			0.0104			-0.03595			11.2125			11.2125
0.516833			0.00775			-0.0415			11.1917			11.1917
0.525167			0.00155			-0.04605			11.24			11.24
0.5335			0.00505			-0.047			884.553163*			884.553163*
0.541833			0.0149			-0.05055			883.711813*			883.711813*
0.550167			0.01465			-0.05275			879.755413*			879.755413*
0.5585			0.0198			-0.0495			871.251163*			871.251163*
0.566833			0.01275			-0.04065			856.655563*			856.655563*
0.575167			0.0103			-0.03895			835.321562*			835.321562*
0.5835			0.0093			-0.0382			807.491462*			807.491462*
0.591833			0.00485			-0.0422			774.731662*			774.731662*
0.600167			0.0042			-0.04235			739.148811*			739.148811*
0.6085			0.00255			-0.04475			704.36111*			704.36111*
0.616833			0.01445			-0.0486			671.64216*			671.64216*
0.625167			0.0157			-0.05095			642.40606*			642.40606*
0.6335			0.0142			-0.05395			617.514059*			617.514059*
0.641833			0.0118			-0.03865			596.421109*			596.421109*
0.650167			0.00265			-0.04225			578.015559*			578.015559*
0.6585			0.00465			-0.0427			561.224808*			561.224808*
0.666833			0.0055			-0.0427			544.533158*			544.533158*
0.675167			0.00425			-0.04695			526.976458*			526.976458*
0.6835			0.001			-0.04945			507.828508*			507.828508*
0.691833			0.0102			-0.0496			487.360807*			487.360807*
0.700167			0.01615			-0.0511			465.603607*			465.603607*
0.7085			0.01775			-0.0555			442.938307*			442.938307*
0.716833			0.0118			-0.0476			420.287856*			420.287856*
0.725167			0.00945			-0.04535			398.041356*			398.041356*
0.7335			0.00605			-0.0444			376.701806*			376.701806*
0.741833			0.00435			-0.0442			356.609705*			356.609705*
0.750167			0.00395			-0.04345			337.936055*			337.936055*
0.7585			0.0023			-0.0489			320.340055*			320.340055*
0.766833			0.00705			-0.0518			304.307105*			304.307105*
0.775167			0.0147			-0.05625			289.837304*			289.837304*
0.7835			0.01405			-0.05755			276.194254*			276.194254*
0.791833			0.0176			-0.05665			263.721204*			263.721204*
0.800167			0.0134			-0.04855			252.063354*			252.063354*
0.8085			0.0108			-0.0485			241.309704*			241.309704*
0.816833			0.0093			-0.04775			231.438153*			231.438153*
0.825167			0.00655			-0.053			222.303853*			222.303853*
0.8335			0.00415			-0.0552			213.783803*			213.783803*
0.841833			0.00355			-0.05875			205.884353*			205.884353*
0.850167			0.0174			-0.0613			198.820703*			198.820703*
0.8585			0.0195			-0.06465			192.054803*			192.054803*
0.866833			0.0191			-0.06305			185.744753*			185.744753*
0.875167			0.01345			-0.0574			179.725503*			179.725503*
0.8835			0.0196			-0.057			174.082603*			174.082603*
0.891833			0.0179			-0.0543			168.759403*			168.759403*
0.900167			0.01205			-0.0569			163.796702*			163.796702*
0.9085			0.00865			-0.05925			159.084452*			159.084452*
0.916833			0.0047			-0.06175			154.595102*			154.595102*
0.925167			0.01515			-0.06935			150.558902*			150.558902*
0.9335			0.01555			-0.071			146.754452*			146.754452*
0.941833			0.01625			-0.0693			143.060402*			143.060402*
0.950167			0.0126			-0.0627			139.513252*			139.513252*
0.9585			0.01695			-0.05965			136.043852*			136.043852*
0.966833			0.01435			-0.06075			132.740652*			132.740652*
0.975167			0.00975			-0.0618			129.599902*			129.599902*
0.9835			0.0091			-0.0607			126.524102*			126.524102*
0.991833			0.0045			-0.0618			123.490952*			123.490952*
1.00017			0.01035			-0.066			120.687502*			120.687502*
1.0085			0.0197			-0.0705			118.102202*			118.102202*
1.01683			0.02145			-0.0771			115.452702*			115.452702*
1.02517			0.01965			-0.0645			112.915502*			112.915502*
1.0335			0.01715			-0.0694			110.350702*			110.350702*
1.04183			0.01355			-0.06625			107.944352*			107.944352*
1.05017			0.01275			-0.06745			105.666052*			105.666052*
1.0585			0.0108			-0.06835			103.523902*			103.523902*
1.06683			0.00525			-0.0712			101.465452*			101.465452*
1.07517			0.00675			-0.0755			99.604001*			99.604001*
1.0835			0.01755			-0.0757			98.024951*			98.024951*
1.09183			0.0165			-0.07975			96.386351*			96.386351*
1.10017			0.0221			-0.076			94.791501*			94.791501*
1.1085			0.01525			-0.07635			93.094101*			93.094101*
1.11683			0.01735			-0.06945			91.409851*			91.409851*
1.12517			0.0125			-0.0624			89.762751*			89.762751*
1.1335			0.01145			-0.0757			88.150101*			88.150101*
1.14183			0.00985			-0.0736			86.534151*			86.534151*
1.15017			0.0073			-0.07875			85.022151*			85.022151*
1.1585			0.01865			-0.08725			83.737251*			83.737251*
1.16683			0.0178			-0.08495			82.480301*			82.480301*
1.17517			0.02085			-0.0854			81.252051*			81.252051*
1.1835			0.01675			-0.0756			80.008101*			80.008101*
1.19183			0.01405			-0.07905			78.810401*			78.810401*
1.20017			0.01235			-0.07575			77.679951*			77.679951*
1.2085			0.0148			-0.0816			76.602201*			76.602201*
1.21683			0.01095			-0.08275			75.551351*			75.551351*
1.22517			0.0087			-0.08425			74.565151*			74.565151*
1.2335			0.0162			-0.08855			73.746151*			73.746151*
1.24183			0.0208			-0.0918			73.044651*			73.044651*
1.25017			0.02265			-0.0944			72.301201*			72.301201*
1.2585			0.02185			-0.0885			71.582151*			71.582151*
1.26683			0.02115			-0.087			70.768651*			70.768651*
1.27517			0.01885			-0.08315			69.979001*			69.979001*
1.2835			0.01655			-0.08935			69.148751*			69.148751*
1.29183			0.0143			-0.09175			68.248401*			68.248401*
1.30017			0.00535			-0.0936			67.291351*			67.291351*
1.3085			-0.00205			-0.0965			66.388801*			66.388801*
1.31683			-0.02995			-0.09985			65.632901*			65.632901*
1.32517			-0.11445			-0.1024			64.816351*			64.816351*
1.3335			-0.26315			-0.09635			64.068201*			64.068201*
1.34183			-0.4884			-0.0947			63.270701*			63.270701*
1.35017			-0.77025			-0.0929			62.562001*			62.562001*
1.3585			-1.08905			-0.0944			61.881001*			61.881001*
1.36683			-1.4117			-0.0966			61.224901*			61.224901*
1.37517			-1.71065			-0.12065			60.538851*			60.538851*
1.3835			-1.96365			-0.0953			59.927051*			59.927051*
1.39183			-2.1634			-0.1026			59.482251*			59.482251*
1.40017			-2.32315			-0.10745			59.004701*			59.004701*
1.4085			-2.42745			-0.1104			58.528701*			58.528701*
1.41683			-2.477			-0.1175			58.001051*			58.001051*
1.42517			-2.46405			-0.16185			57.487001*			57.487001*
1.4335			-2.38715			-0.26445			57.010701*			57.010701*
1.44183			-2.2547			-0.45555			56.536601*			56.536601*
1.45017			-2.07835			-0.721			56.007651*			56.007651*
1.4585			-1.88655*			-1.0265*			55.497801*			55.497801*
1.46683			-1.67355*			-1.3259*			55.096301*			55.096301*
1.47517			-1.4765*			-1.55005*			54.704451*			54.704451*
1.4835			-1.2989*			-1.6216*			54.253201*			54.253201*
1.49183			-1.1422*			-1.5088*			53.770051*			53.770051*
1.50017			-1.005*			-1.2795*			53.225151*			53.225151*
1.5085			-0.88*			-1.00335*			52.694351*			52.694351*
1.51683			-0.7681*			-0.7591*			52.151651*			52.151651*
1.52517			-0.66015*			-0.56815*			51.558401*			51.558401*
1.5335			-0.5407*			-0.40515*			50.955351*			50.955351*
1.54183			-0.32025*			-0.26125*			50.434801*			50.434801*
1.55017			0.14365*			-0.11935*			50.025651*			50.025651*
1.5585			1.1109*			0.031*			49.546901*			49.546901*
1.56683			2.96995*			0.22055*			49.122201*			49.122201*
1.57517			6.14165*			0.43575*			48.667351*			48.667351*
1.5835			10.99235*			0.68155*			48.305851*			48.305851*
1.59183			17.6801*			0.94725*			48.023301*			48.023301*
1.60017			26.1209*			1.20435*			47.782601*			47.782601*
1.6085			36.044001*			1.44325*			47.573901*			47.573901*
1.61683			46.932451*			1.64305*			47.454801*			47.454801*
1.62517			58.320951*			1.7959*			47.488101*			47.488101*
1.6335			69.648151*			1.92115*			47.388351*			47.388351*
1.64183			80.437801*			2.19525*			47.244901*			47.244901*
1.65017			90.320751*			3.25665*			46.922701*			46.922701*
1.6585			99.003701*			7.03745*			46.542001*			46.542001*
1.66683			106.369402*			17.91035*			46.090201*			46.090201*
1.67517			112.115002*			43.475401*			45.571001*			45.571001*
1.6835			116.059202*			93.816451*			44.953601*			44.953601*
1.69183			117.880052*			154.736052*			44.359251*			44.359251*
1.70017			117.847752*			305.980305*			43.887701*			43.887701*
1.7085			115.755502*			465.398657*			43.399001*			43.399001*
1.71683			111.916552*			633.135359*			42.908201*			42.908201*
1.72517			106.715552*			777.999862*			42.383751*			42.383751*
1.7335			100.538851*			878.130863*			41.865501*			41.865501*
1.74183			93.719901*			935.885314*			41.386301*			41.386301*
1.75017			86.649801*			968.976264*			40.934601*			40.934601*
1.7585			79.610951*			992.643215*			40.443801*			40.443801*
1.76683			72.644551*			1013.067365*			39.992351*			39.992351*
1.77517			66.219301*			1030.188165*			39.648751*			39.648751*
1.7835			60.352451*			1040.599816*			39.355401*			39.355401*
1.79183			55.042601*			1039.261565*			39.009601*			39.009601*
1.80017			50.461401*			1022.004315*			38.670501*			38.670501*
1.8085			46.603301*			986.322365*			38.271801*			38.271801*
1.81683			43.471951*			933.625564*			37.911551*			37.911551*
1.82517			41.071651*			867.983663*			37.565351*			37.565351*
1.8335			39.310751*			794.856362*			37.209401*			37.209401*
1.84183			38.080651*			719.258961*			36.872051*			36.872051*
1.85017			37.338651*			645.53911*			36.622201*			36.622201*
1.8585			37.051651*			576.858259*			36.529851*			36.529851*
1.86683			37.010701*			513.606708*			36.378951*			36.378951*
1.87517			37.174401*			457.801057*			36.276501*			36.276501*
1.8835			37.445151*			408.613606*			36.077651*			36.077651*
1.89183			37.727101*			365.576155*			35.876051*			35.876051*
1.90017			38.027501*			328.240655*			35.625951*			35.625951*
1.9085			38.239051*			295.847804*			35.267151*			35.267151*
1.91683			38.290551*			267.948704*			34.722701*			34.722701*
1.92517			38.110351*			243.711054*			34.098701*			34.098701*
1.9335			37.820551*			222.725203*			33.46955*			33.46955*
1.94183			37.270051*			204.037653*			32.72465*			32.72465*
1.95017			36.492001*			187.645603*			31.96995*			31.96995*
1.9585			35.513501*			173.010403*			31.22105*			31.22105*
1.96683			34.340351*			159.722452*			30.61575*			30.61575*
1.97517			33.0151*			147.640402*			30.1661*			30.1661*
1.9835			31.59275*			136.497602*			29.88515*			29.88515*
1.99183			30.0972*			126.327552*			29.6859*			29.6859*
2.00017			28.4906*			117.061452*			29.63465*			29.63465*
2.0085			26.91135*			108.512352*			29.7371*			29.7371*
2.01683			25.3216*			100.583451*			29.87175*			29.87175*
2.02517			23.70635*			93.199901*			29.9542*			29.9542*
2.0335			22.12965*			86.450701*			29.9898*			29.9898*
2.04183			20.59385*			80.092801*			29.9482*			29.9482*
2.05017			19.10815*			74.164101*			29.8526*			29.8526*
2.0585			17.69345*			68.644901*			29.7271*			29.7271*
2.06683			16.3685*			63.545801*			29.51705*			29.51705*
2.07517			15.09615*			58.900251*			29.29285*			29.29285*
2.0835			13.9298*			54.619901*			29.11145*			29.11145*
2.09183			12.86035*			50.712451*			29.00365*			29.00365*
2.10017			11.84275*			47.072151*			28.81405*			28.81405*
2.1085			10.9054*			44.091401*			28.6375*			28.6375*
2.11683			10.03005*			41.256651*			28.36355*			28.36355*
2.12517			9.233*			38.535651*			28.12225*			28.12225*
2.1335			8.5068*			36.037501*			27.8713*			27.8713*
2.14183			7.8418*			33.739951*			27.61205*			27.61205*
2.15017			7.22855*			31.64605*			27.3067*			27.3067*
2.1585			6.6745*			29.73425*			27.06105*			27.06105*
2.16683			6.18625*			28.01175*			26.93*			26.93*
2.17517			5.7267*			26.38655*			26.726*			26.726*
2.1835			5.30575*			24.91405*			26.5356*			26.5356*
2.19183			4.9166*			23.55525*			26.24585*			26.24585*
2.20017			4.5674*			22.2753*			25.9604*			25.9604*
2.2085			4.24365*			21.0837*			25.66345*			25.66345*
2.21683			3.95465*			19.96725*			25.32075*			25.32075*
2.22517			3.69165*			18.9415*			24.85225*			24.85225*
2.2335			3.4509*			18.0028*			24.35935*			24.35935*
2.24183			3.25135*			17.1498*			23.85685*			23.85685*
2.25017			3.06275*			16.3395*			23.24235*			23.24235*
2.2585			2.8916*			15.59785*			22.5171*			22.5171*
2.26683			2.73555*			14.9179*			21.6718*			21.6718*
2.27517			2.5968*			14.2616*			20.7786*			20.7786*
2.2835			2.4798*			13.6427*			19.89925*			19.89925*
2.29183			2.37775*			13.0525*			19.07635*			19.07635*
2.30017			2.2921*			12.5022*			18.29315*			18.29315*
2.3085			2.2045*			11.98375*			17.661*			17.661*
2.31683			2.1411*			11.4971*			17.23145*			17.23145*
2.32517			2.08725*			11.06435*			16.97715*			16.97715*
2.3335			2.03135*			10.6345*			16.82265*			16.82265*
2.34183			1.97475*			10.2657*			16.77515*			16.77515*
2.35017			1.9195*			9.9028*			16.77*			16.77*
2.3585			1.872*			9.5628*			16.8591*			16.8591*
2.36683			1.82945*			9.22595*			17.0015*			17.0015*
2.37517			1.7893*			8.9097*			17.1254*			17.1254*
2.3835			1.7526*			8.615*			17.24495*			17.24495*
2.39183			1.72055*			8.3428*			17.39775*			17.39775*
2.40017			1.7048*			8.0921*			17.62495*			17.62495*
2.4085			1.67775*			7.8641*			17.76945*			17.76945*
2.41683			1.6501*			7.70155*			17.9141*			17.9141*
2.42517			1.61915*			7.5763*			17.9667*			17.9667*
2.4335			1.58305*			7.5192*			18.0375*			18.0375*
2.44183			1.5511*			7.5381*			18.1095*			18.1095*
2.45017			1.51215*			7.6296*			18.16575*			18.16575*
2.4585			1.4718*			7.80145*			18.1782*			18.1782*
2.46683			1.43365*			8.02765*			18.2374*			18.2374*
2.47517			1.39975*			8.25285*			18.38425*			18.38425*
2.4835			1.35695*			8.4273*			18.50125*			18.50125*
2.49183			1.32615*			8.5292*			18.6163*			18.6163*
2.50017			1.28195*			8.5247*			18.67345*			18.67345*
2.5085			1.2456*			8.39695*			18.7589*			18.7589*
2.51683			1.21065*			8.1715*			18.8612*			18.8612*
2.52517			1.16625*			7.8618*			18.9815*			18.9815*
2.5335			1.1335*			7.5066*			19.0775*			19.0775*
2.54183			1.0938*			7.1434*			19.2528*			19.2528*
2.55017			1.0699*			6.78435*			19.52935*			19.52935*
2.5585			1.0506*			6.44135*			19.863*			19.863*
2.56683			1.02185*			6.12705*			20.17265*			20.17265*
2.57517			0.99765*			5.8512*			20.4774*			20.4774*
2.5835			0.9721*			5.5932*			20.74065*			20.74065*
2.59183			0.9493*			5.3643*			21.0192*			21.0192*
2.60017			0.9312*			5.1511*			21.2711*			21.2711*
2.6085			0.91315*			4.9555*			21.45075*			21.45075*
2.61683			0.89935*			4.77255*			21.60115*			21.60115*
2.62517			0.89315*			4.60615*			21.75505*			21.75505*
2.6335			0.90555*			4.4544*			21.9347*			21.9347*
2.64183			0.9141*			4.30825*			21.97265*			21.97265*
2.65017			0.92905*			4.1845*			21.96*			21.96*
2.6585			0.9429*			4.05275*			21.7878*			21.7878*
2.66683			0.96635*			3.93015*			21.5862*			21.5862*
2.67517			0.9939*			3.80855*			21.3235*			21.3235*
2.6835			1.01555*			3.6918*			21.00355*			21.00355*
2.69183			1.031*			3.59635*			20.61675*			20.61675*
2.70017			1.0414*			3.50835*			20.2689*			20.2689*
2.7085			1.05535*			3.445*			20.02155*			20.02155*
2.71683			1.04965*			3.39625*			19.7131*			19.7131*
2.72517			1.0402*			3.38925*			19.43495*			19.43495*
2.7335			1.0139*			3.3996*			19.08905*			19.08905*
2.74183			0.9863*			3.4308*			18.80445*			18.80445*
2.75017			0.95845*			3.4718*			18.5484*			18.5484*
2.7585			0.93315*			3.5268*			18.32795*			18.32795*
2.76683			0.90585*			3.58365*			18.07545*			18.07545*
2.77517			0.87785*			3.6406*			17.90655*			17.90655*
2.7835			0.8661*			3.6941*			17.86065*			17.86065*
2.79183			0.8478*			3.73055*			17.84785*			17.84785*
2.80017			0.8287*			3.76585*			17.8424*			17.8424*
2.8085			0.8089*			3.78405*			17.83815*			17.83815*
2.81683			0.7889*			3.7756*			17.8523*			17.8523*
2.82517			0.77475*			3.73995*			17.92455*			17.92455*
2.8335			0.76115*			3.6711*			18.0477*			18.0477*
2.84183			0.7468*			3.581*			18.1591*			18.1591*
2.85017			0.7293*			3.46605*			18.33885*			18.33885*
2.8585			0.7231*			3.3351*			18.5958*			18.5958*
2.86683			0.7196*			3.19455*			18.91505*			18.91505*
2.87517			0.71025*			3.0494*			19.1754*			19.1754*
2.8835			0.6977*			2.91435*			19.4097*			19.4097*
2.89183			0.6853*			2.76815*			19.52325*			19.52325*
2.90017			0.6721*			2.6292*			19.64195*			19.64195*
2.9085			0.6639*			2.49185*			19.71045*			19.71045*
2.91683			0.65295*			2.36515*			19.7166*			19.7166*
2.92517			0.6421*			2.2557*			19.67485*			19.67485*
2.9335			0.63615*			2.15505*			19.66065*			19.66065*
2.94183			0.6421*			2.0673*			19.74185*			19.74185*
2.95017			0.6389*			1.9877*			19.7408*			19.7408*
2.9585			0.63965*			1.9217*			19.74655*			19.74655*
2.96683			0.63125*			1.8541*			19.6705			19.6705
2.97517			0.6242*			1.7912*			19.6302			19.6302
2.9835			0.6186*			1.72845*			19.6088			19.6088
2.99183			0.6174*			1.666*			19.6095			19.6095
3.00017			0.6126*			1.60825*			19.6032			19.6032
3.0085			0.61045*			1.5597*			19.719			19.719
3.01683			0.6218*			1.51295*			20.0342			20.0342
3.02517			0.6218*			1.4685*			20.4347			20.4347
3.0335			0.6237*			1.4331*			20.9789			20.9789
3.04183			0.6173*			1.39355*			21.6364			21.6364
3.05017			0.6141*			1.3573*			22.5184			22.5184
3.0585			0.60875*			1.32225*			23.6407			23.6407
3.06683			0.60125*			1.28765*			24.9992			24.9992
3.07517			0.5988*			1.25245*			26.5397			26.5397
3.0835			0.588*			1.21505*			28.3266			28.3266
3.09183			0.5892*			1.1832*			30.3565			30.3565
3.10017			0.59205*			1.15255*			32.5124			32.5124
3.1085			0.589*			1.1252*			34.6179			34.6179
3.11683			0.5816*			1.10865*			36.5969			36.5969
3.12517			0.57315*			1.08815*			38.3372			38.3372
3.1335			0.56695*			1.07085*			39.8037			39.8037
3.14183			0.56045*			1.04105*			40.9077			40.9077
3.15017			0.5539*			1.0187*			41.5909			41.5909
3.1585			0.54605*			0.9937*			41.8675			41.8675
3.16683			0.5405*			0.97745*			41.8418			41.8418
3.17517			0.54575*			0.9571*			41.585			41.585
3.1835			0.5393*			0.9414*			40.9675			40.9675
3.19183			0.5377*			0.9332*			40.1601			40.1601
3.20017			0.52785*			0.918*			39.1301			39.1301
3.2085			0.5195*			0.90525*			38.0738			38.0738
3.21683			0.51055*			0.8897*			36.9958			36.9958
3.22517			0.50445*			0.87485*			35.9457			35.9457
3.2335			0.49675*			0.8601*			34.9135			34.9135
3.24183			0.49205*			0.84285*			34.0084			34.0084
3.25017			0.50175*			0.8287*			33.2944			33.2944
3.2585			0.49845*			0.81195*			32.5739			32.5739
3.26683			0.4974*			0.8114*			31.9181			31.9181
3.27517			0.4883*			0.7943*			31.234			31.234
3.2835			0.4831*			0.7868*			30.6178			30.6178
3.29183			0.47475*			0.7719*			30.0696			30.0696
3.30017			0.4712*			0.75225*			29.566			29.566
3.3085			0.4653*			0.73525*			29.0564			29.0564
3.31683			0.4574*			0.71935*			28.6739			28.6739
3.32517			0.4637*			0.7055*			28.4767			28.4767
3.3335			0.4693*			0.6907*			28.3811			28.3811
3.34183			0.46915*			0.68685*			28.3756			28.3756
3.35017			0.46605*			0.68135*			28.4714			28.4714
3.3585			0.4638*			0.66995*			28.7098			28.7098
3.36683			0.46605*			0.6597*			29.1395			29.1395
3.37517			0.4635*			0.6431*			29.7769			29.7769
3.3835			0.4595*			0.63305*			30.5736			30.5736
3.39183			0.4503*			0.6247*			31.6059			31.6059
3.40017			0.44825*			0.6128*			32.9288			32.9288
3.4085			0.44705*			0.60945*			34.5266			34.5266
3.41683			0.4336*			0.60345*			36.2435			36.2435
3.42517			0.4185*			0.5989*			38.1121			38.1121
3.4335			0.39095*			0.59115*			39.9946			39.9946
3.44183			0.3651*			0.5835*			41.9474			41.9474
3.45017			0.33965*			0.57395*			43.8846			43.8846
3.4585			0.307*			0.55975*			45.7213			45.7213
3.46683			0.2774*			0.5512*			47.3818			47.3818
3.47517			0.25*			0.5381*			48.9196			48.9196
3.4835			0.241*			0.5309*			50.3442			50.3442
3.49183			0.21245*			0.5299*			51.4054			51.4054
3.50017			0.19075*			0.5462*			52.199			52.199
3.5085			0.1621*			0.57435*			52.6057			52.6057
3.51683			0.14005*			0.63395*			52.7463			52.7463
3.52517			0.12045*			0.74665*			52.6835			52.6835
3.5335			0.1021*			0.96525*			52.4215			52.4215
3.54183			8.775e-002*			1.3314*			51.9417			51.9417
3.55017			7.22e-002*			1.919*			51.3792			51.3792
3.5585			7.4e-002*			2.8127*			50.8795			50.8795
3.56683			7.26e-002*			4.0833*			50.2761			50.2761
3.57517			7.115e-002*			5.77115*			49.6112			49.6112
3.5835			6.29e-002*			7.8123*			48.8706			48.8706
3.59183			6.07e-002*			10.0609*			48.1112			48.1112
3.60017			5.51e-002*			12.2445*			47.3903			47.3903
3.6085			5.89e-002*			14.01795*			46.6777			46.6777
3.61683			5.35e-002*			15.0949*			45.946			45.946
3.62517			4.97e-002*			15.28875*			45.2298			45.2298
3.6335			5.495e-002*			14.6253*			44.6401			44.6401
3.64183			6.635e-002*			13.3009*			44.1083			44.1083
3.65017			6.885e-002*			11.62435*			43.5336			43.5336
3.6585			6.825e-002*			9.87115*			42.9803			42.9803
3.66683			6.685e-002*			8.2418*			42.3953			42.3953
3.67517			6.78e-002*			6.8343*			41.8838			41.8838
3.6835			6.555e-002*			5.6923*			41.4266			41.4266
3.69183			6.785e-002*			4.79915*			40.9942			40.9942
3.70017			6.36e-002*			4.133*			40.5683			40.5683
3.7085			7.145e-002*			3.65925*			40.2607			40.2607
3.71683			8.265e-002*			3.3406*			40.0833			40.0833
3.72517			8.24e-002*			3.14915*			39.821			39.821
3.7335			8.585e-002*			3.0664*			39.5633			39.5633
3.74183			8.47e-002*			3.0598*			39.1873			39.1873
3.75017			8.3e-002*			3.11545*			38.8115			38.8115
3.7585			8.085e-002*			3.2171*			38.4168			38.4168
3.76683			8.075e-002*			3.3492*			37.9759			37.9759
3.77517			7.82e-002*			3.51185*			37.4652			37.4652
3.7835			7.885e-002*			3.69255*			36.9972			36.9972
3.79183			8.86e-002*			3.87355*			36.637			36.637
3.80017			9.075e-002*			4.07345*			36.2179			36.2179
3.8085			9.055e-002*			4.2762*			35.8127			35.8127
3.81683			8.39e-002*			4.46695*			35.3536			35.3536
3.82517			8.26e-002*			4.6575*			34.9437			34.9437
3.8335			7.76e-002*			4.84215*			34.5777			34.5777
3.84183			7.72e-002*			5.0164*			34.2519			34.2519
3.85017			7.415e-002*			5.1869*			33.9153			33.9153
3.8585			7.395e-002*			5.34975*			33.6596			33.6596
3.86683			7.86e-002*			5.50245*			33.5534			33.5534
3.87517			8.33e-002*			5.6472*			33.4914			33.4914
3.8835			8.45e-002*			5.7887*			33.4045			33.4045
3.89183			7.79e-002*			5.91775*			33.2956			33.2956
3.90017			7.515e-002*			6.0333*			33.1492			33.1492
3.9085			7.635e-002*			6.1425*			33.0207			33.0207
3.91683			7.255e-002*			6.2408*			32.8693			32.8693
3.92517			7.285e-002*			6.32575*			32.6557			32.6557
3.9335			6.675e-002*			6.40665*			32.4085			32.4085
3.94183			7.25e-002*			6.47965*			32.1995			32.1995
3.95017			7.835e-002*			6.54075*			32.0218			32.0218
3.9585			8.33e-002*			6.60375*			31.7215			31.7215
3.96683			8.52e-002*			6.65845*			31.381			31.381
3.97517			7.86e-002*			6.7016*			30.9095			30.9095
3.9835			7.755e-002*			6.7415*			30.4412			30.4412
3.99183			7.375e-002*			6.7669*			29.9276			29.9276
4.00017			6.985e-002*			6.791*			29.3664			29.3664
4.0085			6.76e-002*			6.80905*			28.7491			28.7491
4.01683			6.6e-002*			6.81895*			28.1837			28.1837
4.02517			8.01e-002*			6.8234*			27.7198			27.7198
4.0335			8.3e-002*			6.826*			27.1695			27.1695
4.04183			8.38e-002*			6.83025*			26.6395			26.6395
4.05017			7.78e-002*			6.81705*			26.0084			26.0084
4.0585			7.92e-002*			6.7989*			25.422			25.422
4.06683			7.47e-002*			6.7729*			24.834			24.834
4.07517			7.16e-002*			6.7438*			24.2489			24.2489
4.0835			7.095e-002*			6.7106*			23.6173			23.6173
4.09183			5.225e-002*			6.67225*			23.0664			23.0664
4.10017			6.98e-002*			6.6309*			22.6389			22.6389
4.1085			0.107*			6.5854*			22.213			22.213
4.11683			9.235e-002*			6.54865*			21.7916			21.7916
4.12517			8.795e-002*			6.5018*			21.3342			21.3342
4.1335			8.495e-002*			6.45475*			20.9107			20.9107
4.14183			8.605e-002*			6.40235*			20.5251			20.5251
4.15017			8.82e-002*			6.3501*			20.1719			20.1719
4.1585			8.785e-002*			6.29425*			19.7983			19.7983
4.16683			8.335e-002*			6.2375*			19.4957			19.4957
4.17517			8.91e-002*			6.1781*			19.3084			19.3084
4.1835			9.775e-002*			6.1208*			19.2035			19.2035
4.19183			0.10095*			6.0674*			19.0791			19.0791
4.20017			0.10015*			6.01495*			18.9836			18.9836
4.2085			0.1003*			5.96115*			18.8438			18.8438
4.21683			9.91e-002*			5.9003*			18.7676			18.7676
4.22517			0.1*			5.839*			18.7182			18.7182
4.2335			9.675e-002*			5.78165*			18.6526			18.6526
4.24183			9.485e-002*			5.72185*			18.5948			18.5948
4.25017			9.89e-002*			5.66365*			18.6119			18.6119
4.2585			0.11165*			5.60835*			18.7405			18.7405
4.26683			0.1107*			5.5527*			18.7962			18.7962
4.27517			0.11265*			5.5048*			18.872			18.872
4.2835			0.11065*			5.4565*			18.8464			18.8464
4.29183			0.11225*			5.41225*			18.8561			18.8561
4.30017			0.11*			5.35925*			18.8697			18.8697
4.3085			0.10805*			5.3164*			18.8794			18.8794
4.31683			0.1049*			5.27635*			18.8605			18.8605
4.32517			0.10565*			5.2429*			18.932			18.932
4.3335			0.11615*			5.22115*			19.1787			19.1787
4.34183			0.11815*			5.20595*			19.4653			19.4653
4.35017			0.12305*			5.2184*			19.8797			19.8797
4.3585			0.11745*			5.2236*			20.4303			20.4303
4.36683			0.114*			5.2424*			21.2729			21.2729
4.37517			9.81e-002*			5.26095*			22.521			22.521
4.3835			0.11015*			5.2793*			24.2866			24.2866
4.39183			0.113*			5.30885*			26.6837			26.6837
4.40017			0.1067*			5.32025*			29.9992			29.9992
4.4085			0.1365*			5.32655*			34.5348			34.5348
4.41683			0.12855*			5.31745*			40.4542			40.4542
4.42517			0.12935*			5.3038*			47.9169			47.9169
4.4335			0.12995*			5.26715*			57.1993			57.1993
4.44183			0.12555*			5.20785*			68.4375			68.4375
4.45017			0.12845*			5.139*			81.7966			81.7966
4.4585			0.13535*			5.0444*			97.2703			97.2703
4.46683			0.13935*			4.9497*			114.795			114.795
4.47517			0.1482*			4.84365*			133.938			133.938
4.4835			0.17475*			4.7381*			154.562			154.562
4.49183			0.22035*			4.6208*			176.345			176.345
4.50017			0.2863*			4.52195*			198.223			198.223
4.5085			0.39225*			4.4203*			219.723			219.723
4.51683			0.56185*			4.32165*			240.173			240.173
4.52517			0.8411*			4.2297*			259.067			259.067
4.5335			1.285			4.13575			275.86			275.86
4.54183			1.9748			4.0491			290.32			290.32
4.55017			3.0279			3.9733			302.058			302.058
4.5585			4.5942			3.89965			311.283			311.283
4.56683			6.89265			3.8287			318.317			318.317
4.57517			10.1418			3.76445			322.449			322.449
4.5835			14.6317			3.70825			324.148			324.148
4.59183			20.6795			3.644			323.535			323.535
4.60017			28.5974			3.5848			321.001			321.001
4.6085			38.7012			3.51875			316.792			316.792
4.61683			51.2757			3.4533			311.228			311.228
4.62517			66.5315			3.39695			304.54			304.54
4.6335			84.4058			3.33575			296.94			296.94
4.64183			104.949			3.26925			289.213			289.213
4.65017			127.822			3.21265			280.706			280.706
4.6585			152.328			3.1662			271.763			271.763
4.66683			177.707			3.1113			262.551			262.551
4.67517			203.463			3.0578			253.042			253.042
4.6835			228.141			3.0048			243.727			243.727
4.69183			250.834			2.9504			234.508			234.508
4.70017			270.822			2.9007			225.5			225.5
4.7085			286.627			2.84945			216.419			216.419
4.71683			298.59			2.79945			207.928			207.928
4.72517			306.135			2.7545			199.774			199.774
4.7335			308.822			2.7135			191.793			191.793
4.74183			306.946			2.67685			184.207			184.207
4.75017			300.7			2.63555			176.964			176.964
4.7585			290.923			2.5961			170.17			170.17
4.76683			278.164			2.55285			163.847			163.847
4.77517			263.373			2.5145			157.99			157.99
4.7835			246.769			2.47525			152.417			152.417
4.79183			229.526			2.43795			147.36			147.36
4.80017			212.188			2.3991			142.805			142.805
4.8085			194.838			2.36635			138.363			138.363
4.81683			178.196			2.33945			134.157			134.157
4.82517			162.571			2.3058			130.055			130.055
4.8335			148.266			2.27475			126.124			126.124
4.84183			135.407			2.2389			122.411			122.411
4.85017			124.192			2.20125			118.868			118.868
4.8585			114.669			2.17015			115.434			115.434
4.86683			106.664			2.13915			112.184			112.184
4.87517			100.475			2.11055			109.337			109.337
4.8835			95.7342			2.08525			106.579			106.579
4.89183			92.3358			2.06525			104.019			104.019
4.90017			90.2096			2.0395			101.661			101.661
4.9085			89.1374			2.0221			99.5991			99.5991
4.91683			89.0108			1.991			97.8841			97.8841
4.92517			89.6466			1.96425			96.5181			96.5181
4.9335			90.8896			1.93705			95.5123			95.5123
4.94183			92.2585			1.9133			94.8313			94.8313
4.95017			93.8925			1.885			94.7151			94.7151
4.9585			95.5804			1.85925			94.9628			94.9628
4.96683			96.8595			1.8515			95.4442			95.4442
4.97517			97.7936			1.82585			96.1939			96.1939
4.9835			98.2447			1.8042			97.1703			97.1703
4.99183			98.1636			1.78035			98.343			98.343
5.00017			97.5063			1.7524			99.632			99.632
5.0085			96.4029			1.72945			101.037			101.037
5.01683			94.6548			1.69995			102.401			102.401
5.02517			92.4473			1.6762			103.872			103.872
5.0335			89.9584			1.64495			105.455			105.455
5.04183			86.9505			1.62845			106.735			106.735
5.05017			83.6006			1.60985			107.854			107.854
5.0585			79.9363			1.586			108.673			108.673
5.06683			76.0751			1.56735			109.284			109.284
5.07517			72.1021			1.5424			109.662			109.662
5.0835			68.0538			1.51815			109.768			109.768
5.09183			63.9909			1.48875			109.579			109.579
5.10017			59.9329			1.4689			109.191			109.191
5.1085			56.0321			1.44445			108.79			108.79
5.11683			52.1255			1.43165			107.985			107.985
5.12517			48.3401			1.414			106.938			106.938
5.1335			44.6963			1.39265			105.569			105.569
5.14183			41.5073			1.37945			103.996			103.996
5.15017			38.3717			1.35595			102.293			102.293
5.1585			35.3566			1.33835			100.419			100.419
5.16683			32.5744			1.3222			98.3704			98.3704
5.17517			29.9473			1.3029			96.217			96.217
5.1835			27.5753			1.28835			94.1534			94.1534
5.19183			25.3562			1.2778			91.9234			91.9234
5.20017			23.3069			1.2815			89.5907			89.5907
5.2085			21.421			1.27345			87.1619			87.1619
5.21683			19.6852			1.27085			84.6697			84.6697
5.22517			18.1078			1.2635			82.1717			82.1717
5.2335			16.6729			1.25985			79.6736			79.6736
5.24183			15.3766			1.2548			77.1812			77.1812
5.25017			14.1758			1.2491			74.6627			74.6627
5.2585			13.1134			1.24775			72.319			72.319
5.26683			12.1611			1.24725			70.0688			70.0688
5.27517			11.2766			1.25485			67.772			67.772
5.2835			10.4755			1.2573			65.5379			65.5379
5.29183			9.73465			1.25595			63.2627			63.2627
5.30017			9.07015			1.25725			61.1146			61.1146
5.3085			8.4752			1.24935			59.0471			59.0471
5.31683			7.92865			1.2421			57.0518			57.0518
5.32517			7.42735			1.23665			55.0773			55.0773
5.3335			6.97405			1.22515			53.2867			53.2867
5.34183			6.5835			1.2159			51.6921			51.6921
5.35017			6.2038			1.20895			50.0716			50.0716
5.3585			5.85955			1.19885			48.5505			48.5505
5.36683			5.5326			1.1882			47.0067			47.0067
5.37517			5.2341			1.173			45.5795			45.5795
5.3835			4.9607			1.1555			44.2376			44.2376
5.39183			4.71395			1.1348			42.9634			42.9634
5.40017			4.4844			1.1173			41.7068			41.7068
5.4085			4.27125			1.0965			40.5873			40.5873
5.41683			4.0866			1.0742			39.6628			39.6628
5.42517			3.913			1.05635			38.7325			38.7325
5.4335			3.7485			1.04895			37.8548			37.8548
5.44183			3.58915			1.028			36.959			36.959
5.45017			3.4446			1.0122			36.1406			36.1406
5.4585			3.30815			0.9937			35.354			35.354
5.46683			3.1791			0.97445			34.6141			34.6141
5.47517			3.0612			0.9531			33.858			33.858
5.4835			2.9402			0.93075			33.1755			33.1755
5.49183			2.84595			0.9171			32.6259			32.6259
5.50017			2.7617			0.896			32.1125			32.1125
5.5085			2.67215			0.89245			31.5904			31.5904
5.51683			2.5812			0.874			31.057			31.057
5.52517			2.4965			0.86195			30.5054			30.5054
5.5335			2.4163			0.84835			29.9887			29.9887
5.54183			2.33995			0.83055			29.4944			29.4944
5.55017			2.26895			0.81505			28.9733			28.9733
5.5585			2.19485			0.7961			28.466			28.466
5.56683			2.13135			0.7885			28.0603			28.0603
5.57517			2.08595			0.76635			27.751			27.751
5.5835			2.02465			0.7682			27.3667			27.3667
5.59183			1.9718			0.75165			27.0041			27.0041
5.60017			1.9093			0.7491			26.5628			26.5628
5.6085			1.85475			0.73705			26.1649			26.1649
5.61683			1.80265			0.72475			25.7768			25.7768
5.62517			1.74675			0.71025			25.3758			25.3758
5.6335			1.6953			0.7048			24.9447			24.9447
5.64183			1.64925			0.69645			24.593			24.593
5.65017			1.6191			0.68575			24.3815			24.3815
5.6585			1.57815			0.69295			24.0926			24.0926
5.66683			1.5406			0.68975			23.8276			23.8276
5.67517			1.4932			0.6867			23.4763			23.4763
5.6835			1.44795			0.68685			23.1719			23.1719
5.69183			1.4069			0.68275			22.8699			22.8699
5.70017			1.372			0.6787			22.5804			22.5804
5.7085			1.33375			0.676			22.2332			22.2332
5.71683			1.29305			0.67025			21.9517			21.9517
5.72517			1.2656			0.66415			21.7861			21.7861
5.7335			1.2386			0.6638			21.6184			21.6184
5.74183			1.2033			0.66515			21.4298			21.4298
5.75017			1.16475			0.6649			21.1953			21.1953
5.7585			1.13005			0.6588			20.9459			20.9459
5.76683			1.0942			0.64725			20.7288			20.7288
5.77517			1.06195			0.6342			20.5191			20.5191
5.7835			1.0276			0.6216			20.2508			20.2508
5.79183			0.9878			0.6131			20.018			20.018
5.80017			0.9599			0.59965			19.8697			19.8697
5.8085			0.94175			0.58715			19.7818			19.7818
5.81683			0.9159			0.5844			19.6242			19.6242
5.82517			0.88325			0.5734			19.4685			19.4685
5.8335			0.85115			0.56225			19.244			19.244
5.84183			0.81715			0.5504			19.0383			19.0383
5.85017			0.7871			0.5386			18.8419			18.8419
5.8585			0.7603			0.5282			18.6155			18.6155
5.86683			0.72815			0.5112			18.365			18.365
5.87517			0.7022			0.4984			18.1886			18.1886
5.8835			0.691			0.4855			18.1227			18.1227
5.89183			0.66685			0.48245			17.9766			17.9766
5.90017			0.64455			0.47415			17.8398			17.8398
5.9085			0.61585			0.4722			17.6054			17.6054
5.91683			0.5912			0.4556			17.4043			17.4043
5.92517			0.56675			0.44535			17.2139			17.2139
5.9335			0.5425			0.43565			17.0223			17.0223
5.94183			0.51925			0.4245			16.7642			16.7642
5.95017			0.49495			0.4191			16.5805			16.5805
5.9585			0.48715			0.4119			16.5049			16.5049
5.96683			0.469			0.40835			16.3949			16.3949
5.97517			0.45115			0.4077			16.2783			16.2783
5.9835			0.427			0.40225			16.0948			16.0948
5.99183			0.40605			0.39925			16.1977			16.1977
6.00017			0.3831			0.39355			16.0588			16.0588
6.0085			0.36745			0.38585			15.8865			15.8865
6.01683			0.34785			0.3765			15.6845			15.6845
6.02517			0.3227			0.37035			15.5453			15.5453
6.0335			0.3123			0.3648			15.5023			15.5023
6.04183			0.30455			0.36305			15.4895			15.4895
6.05017			0.28715			0.3652			15.4324			15.4324
6.0585			0.27235			0.3606			15.3512			15.3512
6.06683			0.25135			0.35815			15.2356			15.2356
6.07517			0.22985			0.35095			15.1307			15.1307
6.0835			0.21495			0.34305			15.0337			15.0337
6.09183			0.19755			0.33185			14.8919			14.8919
6.10017			0.1767			0.32505			14.761			14.761
6.1085			0.161			0.31845			14.6943			14.6943
6.11683			0.15795			0.31105			14.7169			14.7169
6.12517			0.1433			0.3157			14.6659			14.6659
6.1335			0.13125			0.3054			14.622			14.622
6.14183			0.10955			0.30525			14.5002			14.5002
6.15017			0.09325			0.2945			14.4103			14.4103
6.1585			0.07535			0.28825			14.3215			14.3215
6.16683			0.05985			0.2808			14.221			14.221
6.17517			0.0433			0.27145			14.0749			14.0749
6.1835			0.0291			0.26			13.9969			13.9969
6.19183			0.0282			0.25295			14.0244			14.0244
6.20017			0.0132			0.25425			13.996			13.996
6.2085			0.00215			0.2498			13.9694			13.9694
6.21683			-0.01325			0.24715			13.869			13.869
6.22517			-0.0266			0.2405			13.7848			13.7848
6.2335			-0.04335			0.23435			13.7054			13.7054
6.24183			-0.0579			0.22565			13.6358			13.6358
6.25017			-0.07075			0.21865			13.4963			13.4963
6.2585			-0.09275			0.2103			13.4136			13.4136
6.26683			-0.09395			0.2017			13.42			13.42
6.27517			-0.0998			0.20155			13.4263			13.4263
6.2835			-0.11055			0.1985			13.4077			13.4077
6.29183			-0.1244			0.19885			13.3368			13.3368
6.30017			-0.1364			0.1941			13.2619			13.2619
6.3085			-0.153			0.1863			13.1922			13.1922
6.31683			-0.16455			0.17845			13.1333			13.1333
6.32517			-0.17895			0.1746			13.0163			13.0163
6.3335			-0.194			0.1632			12.933			12.933
6.34183			-0.20235			0.156			12.9139			12.9139
6.35017			-0.2022			0.15065			12.9549			12.9549
6.3585			-0.21075			0.15825			12.9324			12.9324
6.36683			-0.2214			0.1538			12.9126			12.9126
6.37517			-0.2364			0.1467			12.8192			12.8192
6.3835			-0.2505			0.1447			12.7563			12.7563
6.39183			-0.2612			0.13405			12.6924			12.6924
6.40017			-0.2703			0.12855			12.6189			12.6189
6.4085			-0.28305			0.11965			12.5114			12.5114
6.41683			-0.29345			0.1156			12.4666			12.4666
6.42517			-0.2921			0.1085			12.5238			12.5238
6.4335			-0.2976			0.113			12.5067			12.5067
6.44183			-0.3057			0.10805			12.5053			12.5053
6.45017			-0.31905			0.104			12.419			12.419
6.4585			-0.3291			0.09705			12.3622			12.3622
6.46683			-0.34195			0.0917			12.3049			12.3049
6.47517			-0.3488			0.08885			12.2486			12.2486
6.4835			-0.357			0.0808			12.1271			12.1271
6.49183			-0.3718			0.07675			12.0769			12.0769
6.50017			-0.3688			0.0659			12.1116			12.1116
6.5085			-0.37115			0.0681			12.125			12.125
6.51683			-0.3762			0.0649			12.1246			12.1246
6.52517			-0.38635			0.06095			12.0642			12.0642
6.5335			-0.397			0.05355			12.0275			12.0275
6.54183			-0.40325			0.04775			11.9767			11.9767
6.55017			-0.41735			0.03805			11.9327			11.9327
6.5585			-0.42455			0.03295			11.834			11.834
6.56683			-0.4374			0.02435			11.78			11.78
6.57517			-0.43915			0.01585			11.8026			11.8026
6.5835			-0.43915			0.0154			11.8625			11.8625
6.59183			-0.4455			0.01335			11.8666			11.8666
6.60017			-0.45705			0.0108			11.8625			11.8625
6.6085			-0.45755			0.0091			11.8194			11.8194
6.61683			-0.4735			0.00525			11.7987			11.7987
6.62517			-0.47615			0.00125			11.7745			11.7745
6.6335			-0.4866			-0.0077			11.7193			11.7193
6.64183			-0.4998			-0.01155			11.6711			11.6711
6.65017			-0.5039			-0.01605			11.6879			11.6879
6.6585			-0.4998			-0.018			11.7904			11.7904
6.66683			-0.50615			-0.01055			11.8204			11.8204
6.67517			-0.5115			-0.0094			11.8686			11.8686
6.6835			-0.52195			-0.01395			11.8303			11.8303
6.69183			-0.53165			-0.0172			11.8285			11.8285
6.70017			-0.53865			-0.01985			11.8327			11.8327
6.7085			-0.5478			-0.0222			11.8195			11.8195
6.71683			-0.55455			-0.02785			11.7591			11.7591
6.72517			-0.56395			-0.02905			11.7643			11.7643
6.7335			-0.55975			-0.03215			11.8691			11.8691
6.74183			-0.56195			-0.0256			11.9193			11.9193
6.75017			-0.56745			-0.0223			11.9694			11.9694
6.7585			-0.57675			-0.02565			11.9375			11.9375
6.76683			-0.58645			-0.0237			11.9332			11.9332
6.77517			-0.5893			-0.02885			11.9184			11.9184
6.7835			-0.59935			-0.03085			11.9038			11.9038
6.79183			-0.60665			-0.039			11.8263			11.8263
6.80017			-0.6171			-0.0395			11.7939			11.7939
6.8085			-0.61555			-0.04635			11.8413			11.8413
6.81683			-0.61535			-0.0381			11.8873			11.8873
6.82517			-0.6167			-0.03925			11.8956			11.8956
6.8335			-0.62315			-0.04265			11.8667			11.8667
6.84183			-0.63495			-0.04065			11.8089			11.8089
6.85017			-0.63915			-0.04775			11.7669			11.7669
6.8585			-0.64575			-0.05055			11.7196			11.7196
6.86683			-0.6503			-0.05515			11.6271			11.6271
6.87517			-0.66175			-0.0569			11.555			11.555
6.8835			-0.66525			-0.06655			11.5479			11.5479
6.89183			-0.6559			-0.0646			11.5941			11.5941
6.90017			-0.66			-0.0617			11.5746			11.5746
6.9085			-0.6624			-0.06355			11.564			11.564
6.91683			-0.6726			-0.06285			11.4771			11.4771
6.92517			-0.68015			-0.0694			11.4212			11.4212
6.9335			-0.68505			-0.07815			11.3673			11.3673
6.94183			-0.68975			-0.08425			11.2929			11.2929
6.95017			-0.69845			-0.09045			11.1964			11.1964
6.9585			-0.7036			-0.0883			11.1562			11.1562
6.96683			-0.6975			-0.0902			11.2177			11.2177
6.97517			-0.699			-0.08355			11.2072			11.2072
6.9835			-0.70055			-0.08655			11.2167			11.2167
6.99183			-0.7125			-0.08665			11.1398			11.1398
7.00017			-0.71295			-0.09065			11.0994			11.0994
7.0085			-0.722			-0.0946			11.0509			11.0509
7.01683			-0.72305			-0.09955			11.0079			11.0079
7.02517			-0.73025			-0.1054			10.9011			10.9011
7.0335			-0.7394			-0.10805			10.8599			10.8599
7.04183			-0.7323			-0.1132			10.9078			10.9078
7.05017			-0.7331			-0.1061			10.93			10.93
7.0585			-0.7346			-0.1073			10.9375			10.9375
7.06683			-0.7417			-0.1057			10.8897			10.8897
7.07517			-0.74745			-0.10695			10.8493			10.8493
7.0835			-0.7506			-0.1047			10.8122			10.8122
7.09183			-0.7556			-0.11015			10.7758			10.7758
7.10017			-0.7594			-0.11895			10.6868			10.6868
7.1085			-0.76965			-0.1193			10.628			10.628
7.11683			-0.7697			-0.12635			10.6474			10.6474
7.12517			-0.7631			-0.1184			10.6918			10.6918
7.1335			-0.7634			-0.11935			10.6989			10.6989
7.14183			-0.767			-0.1212			10.6816			10.6816
7.15017			-0.7759			-0.11935			10.6148			10.6148
7.1585			-0.77865			-0.1208			10.577			10.577
7.16683			-0.7857			-0.1199			10.5384			10.5384
7.17517			-0.7915			-0.1297			10.4664			10.4664
7.1835			-0.7961			-0.1302			10.3934			10.3934
7.19183			-0.7989			-0.1325			10.3764			10.3764
7.20017			-0.79025			-0.1338			10.4438			10.4438
7.2085			-0.7931			-0.12305			10.4434			10.4434
7.21683			-0.7941			-0.12005			10.4573			10.4573
7.22517			-0.8004			-0.1229			10.3809			10.3809
7.2335			-0.80745			-0.1202			10.3455			10.3455
7.24183			-0.81535			-0.12385			10.3082			10.3082
7.25017			-0.8165			-0.1242			10.2588			10.2588
7.2585			-0.82055			-0.12735			10.1642			10.1642
7.26683			-0.82585			-0.12555			10.1318			10.1318
7.27517			-0.8188			-0.12865			10.2025			10.2025
7.2835			-0.815			-0.11745			10.2139			10.2139
7.29183			-0.8156			-0.11355			10.2362			10.2362
7.30017			-0.8247			-0.1127			10.1789			10.1789
7.3085			-0.8259			-0.1136			10.1465			10.1465
7.31683			-0.83035			-0.11195			10.1197			10.1197
7.32517			-0.8334			-0.10955			10.091			10.091
7.3335			-0.84065			-0.10845			9.996			9.996
7.34183			-0.84795			-0.10965			9.96055			9.96055
7.35017			-0.84245			-0.10925			10.0039			10.0039
7.3585			-0.83745			-0.0941			10.0559			10.0559
7.36683			-0.83865			-0.08735			10.0671			10.0671
7.37517			-0.84215			-0.07655			10.0538			10.0538
7.3835			-0.84465			-0.06815			10.0061			10.0061
7.39183			-0.85055			-0.06585			9.983			9.983
7.40017			-0.85335			-0.05595			9.96485			9.96485
7.4085			-0.85755			-0.04845			9.90375			9.90375
7.41683			-0.86915			-0.03855			9.85275			9.85275
7.42517			-0.8641			-0.0224			9.87335			9.87335
7.4335			-0.855			-0.0066			9.9519			9.9519
7.44183			-0.8573			0.01815			9.96385			9.96385
7.45017			-0.8557			0.03755			9.9932			9.9932
7.4585			-0.8649			0.06285			9.93925			9.93925
7.46683			-0.86775			0.08235			9.91705			9.91705
7.47517			-0.8741			0.103			9.90935			9.90935
7.4835			-0.87705			0.1276			9.8691			9.8691
7.49183			-0.87785			0.1464			9.80485			9.80485
7.50017			-0.88335			0.17655			9.8016			9.8016
7.5085			-0.8749			0.1971			9.89495			9.89495
7.51683			-0.87335			0.2345			9.9229			9.9229
7.52517			-0.8747			0.26215			9.95775			9.95775
7.5335			-0.88105			0.28645			9.9169			9.9169
7.54183			-0.88435			0.30895			9.9045			9.9045
7.55017			-0.88825			0.33365			9.897			9.897
7.5585			-0.88915			0.34585			9.87325			9.87325
7.56683			-0.89305			0.35685			9.7979			9.7979
7.57517			-0.89895			0.3714			9.7778			9.7778
7.5835			-0.8922			0.3802			9.84765			9.84765
7.59183			-0.8906			0.398			9.9011			9.9011
7.60017			-0.89095			0.405			9.9345			9.9345
7.6085			-0.8955			0.41125			9.91595			9.91595
7.61683			-0.89605			0.40395			9.89965			9.89965
7.62517			-0.90075			0.3969			9.8787			9.8787
7.6335			-0.90285			0.3857			9.86195			9.86195
7.64183			-0.90495			0.37125			9.7829			9.7829
7.65017			-0.91485			0.35385			9.74155			9.74155
7.6585			-0.91095			0.3332			9.7778			9.7778
7.66683			-0.90205			0.3262			9.846			9.846
7.67517			-0.9034			0.30755			9.858			9.858
7.6835			-0.90275			0.28915			9.8642			9.8642
7.69183			-0.90695			0.2619			9.80715			9.80715
7.70017			-0.91215			0.23855			9.77835			9.77835
7.7085			-0.9148			0.21325			9.74715			9.74715
7.71683			-0.91865			0.1852			9.6834			9.6834
7.72517			-0.9237			0.1624			9.61215			9.61215
7.7335			-0.9249			0.13425			9.59555			9.59555
7.74183			-0.9129			0.1178			9.6777			9.6777
7.75017			-0.91405			0.102			9.67695			9.67695
7.7585			-0.91235			0.08305			9.68915			9.68915
7.76683			-0.91445			0.06995			9.6163			9.6163
7.77517			-0.9182			0.0502			9.5738			9.5738
7.7835			-0.9206			0.0344			9.5335			9.5335
7.79183			-0.9204			0.0208			9.48225			9.48225
7.80017			-0.92245			0.0085			9.37875			9.37875
7.8085			-0.9249			-0.0024			9.3379			9.3379
7.81683			-0.913			-0.00385			9.3944			9.3944
7.82517			-0.91095			0.00695			9.4097			9.4097
7.8335			-0.9061			0.0063			9.41625			9.41625
7.84183			-0.90725			0.0084			9.35355			9.35355
7.85017			-0.9024			0.0118			9.31445			9.31445
7.8585			-0.9037			0.0082			9.2691			9.2691
7.86683			-0.90485			0.01745			9.22935			9.22935
7.87517			-0.902			0.026			9.12865			9.12865
7.8835			-0.9055			0.0376			9.0742			9.0742
7.89183			-0.8936			0.04525			9.10905			9.10905
7.90017			-0.8806			0.07215			9.14735			9.14735
7.9085			-0.8778			0.0857			9.1538			9.1538
7.91683			-0.8731			0.10495			9.13525			9.13525
7.92517			-0.87025			0.1242			9.086			9.086
7.9335			-0.86665			0.1358			9.05265			9.05265
7.94183			-0.86445			0.14535			9.02205			9.02205
7.95017			-0.86445			0.1601			8.9403			8.9403
7.9585			-0.8632			0.16955			8.88355			8.88355
7.96683			-0.85695			0.17745			8.8873			8.8873
7.97517			-0.84075			0.19565			8.964			8.964
7.9835			-0.83845			0.21225			8.9708			8.9708
7.99183			-0.8315			0.21805			8.99595			8.99595
8.00017			-0.83525			0.2232			8.9321			8.9321
8.0085			-0.8352			0.2175			8.9082			8.9082
8.01683			-0.8333			0.2138			8.88065			8.88065
8.02517			-0.834			0.21365			8.83845			8.83845
8.0335			-0.83485			0.2065			9.69265			8.7589
8.04183			-0.83445			0.1969			9.59045			8.74075
8.05017			-0.82695			0.19255			9.5465			8.8295
8.0585			-0.82335			0.18845			9.6075			8.8495
8.06683			-0.82475			0.17615			9.65215			9.89495
8.07517			-0.8274			0.1685			9.6711			9.9229
8.0835			-0.8308			0.14865			9.6299			9.95775
8.09183			-0.83835			0.1305			9.5933			9.9169
8.10017			-0.8417			0.1104			9.56335			9.9045
8.1085			-0.84695			0.08885			9.56235			9.897
8.11683			-0.8542			0.06845			9.4366			9.87325
8.12517			-0.8482			0.05155			9.3881			9.7979
8.1335			-0.84925			0.04265			9.4162			9.7778
8.14183			-0.85145			0.02475			9.4899			9.84765
8.15017			-0.85685			0.0116			9.5029			9.9011
8.1585			-0.86615			-0.00995			9.5033			9.9345
8.16683			-0.8668			-0.02835			9.4485			9.91595
8.17517			-0.87695			-0.04535			9.4229			9.89965
8.1835			-0.87925			-0.0634			9.3986			9.8787
8.19183			-0.88705			-0.0808			9.3391			9.86195
8.20017			-0.88885			-0.09375			9.2689			9.7829
8.2085			-0.8828			-0.09505			9.26625			9.74155
8.21683			-0.8835			-0.10795			9.36685			9.7778
8.22517			-0.88665			-0.11835			9.38815			9.846
8.2335			-0.8914			-0.1296			9.4169			9.858
8.24183			-0.897			-0.141			9.3594			9.8642
8.25017			-0.90145			-0.1518			9.3431			9.80715
8.2585			-0.9094			-0.16265			9.32165			9.77835
8.26683			-0.91265			-0.1696			9.29045			9.74715
8.27517			-0.9148			-0.17745			9.2063			9.6834
8.2835			-0.90585			-0.17625			9.1853			9.61215
8.29183			-0.9038			-0.17915			9.2775			9.59555
8.30017			-0.9063			-0.18295			9.32135			9.6777
8.3085			-0.9122			-0.1846			9.35595			9.67695
8.31683			-0.91535			-0.1949			9.3157			9.68915
8.32517			-0.9174			-0.2015			9.3043			9.6163
8.3335			-0.9224			-0.2017			9.2895			9.5738
8.34183			-0.92465			-0.2146			9.2733			9.5335
8.35017			-0.92925			-0.2198			9.18635			9.48225
8.3585			-0.9202			-0.21705			9.15655			9.37875
8.36683			-0.9205			-0.21295			9.21735			9.3379
8.37517			-0.9194			-0.21575			9.28885			9.3944
8.3835			-0.92435			-0.21825			9.32175			9.4097
8.39183			-0.93415			-0.227			9.318			9.41625
8.40017			-0.9345			-0.2325			9.2912			9.35355
8.4085			-0.93635			-0.23675			9.2845			9.31445
8.41683			-0.94075			-0.24355			9.27145			9.2691
8.42517			-0.94565			-0.24975			9.20325			9.22935
8.4335			-0.94165			-0.25325			9.162			9.12865
8.44183			-0.9344			-0.24945			9.18485			9.0742
8.45017			-0.9333			-0.25345			9.29225			9.10905
8.4585			-0.9352			-0.2526			9.32075			9.14735
8.46683			-0.94115			-0.26			9.35365			9.1538
8.47517			-0.9478			-0.27045			9.30745			9.13525
8.4835			-0.94925			-0.27705			9.3028			9.086
8.49183			-0.9566			-0.28325			9.29175			9.05265
8.50017			-0.9607			-0.2868			9.2572			9.02205
8.5085			-0.9616			-0.2929			9.19005			8.9403
8.51683			-0.95095			-0.29015			9.1843			8.88355
8.52517			-0.9526			-0.29165			9.29845			8.8873
8.5335			-0.9518			-0.29475			9.33695			8.964
8.54183			-0.9583			-0.2952			9.37785			8.9708
8.55017			-0.96605			-0.30525			9.3404			8.99595
8.5585			-0.97005			-0.3107			9.33015			8.9321
8.56683			-0.9713			-0.31595			9.32225			8.9082
8.57517			-0.9735			-0.31745			9.3115			8.88065
8.5835			-0.97645			-0.32075			9.23375			8.83845
8.59183			-0.9682			-0.32175			9.2151			8.7589
8.60017			-0.96865			-0.3189			9.29575			8.74075
8.6085			-0.9709			-0.3212			9.3633			8.8295
8.61683			-0.97465			-0.32045			9.4053			8.8495
8.62517			-0.9799			-0.3263			9.38915			9.89495
8.6335			-0.9808			-0.33055			9.3718			9.9229
8.64183			-0.98235			-0.33905			9.36465			9.95775
8.65017			-0.9837			-0.34435			9.36205			9.9169
8.6585			-0.99225			-0.3431			9.29195			9.9045
8.66683			-0.9893			-0.3491			9.2641			9.897
8.67517			-0.97705			-0.3371			9.31105			9.87325
8.6835			-0.99585			-0.338			9.41045			9.7979
8.69183			-0.9983			-0.34045			9.4455			9.7778
8.70017			-1.0029			-0.34885			9.4636			9.84765
8.7085			-0.99445			-0.3525			9.4333			9.9011
8.71683			-0.996			-0.3573			9.4272			9.9345
8.72517			-0.9745			-0.3589			9.4283			9.91595
8.7335			-1.00295			-0.3624			9.38655			9.89965
8.74183			-1.002			-0.3664			9.3323			9.8787
8.75017			-0.98225			-0.35515			9.34835			9.86195
8.7585			-0.99525			-0.35845			9.4689			9.7829
8.76683			-0.9918			-0.3601			9.5019			9.74155
8.77517			-0.99705			-0.3586			9.5497			9.7778
8.7835			-0.99085			-0.3632			9.50965			9.846
8.79183			-0.99865			-0.3674			9.51335			9.858
8.80017			-1.00155			-0.36885			9.5071			9.8642
8.8085			-1.0018			-0.37295			9.4899			9.80715
8.81683			-1.00595			-0.37815			9.42105			9.77835
8.82517			-0.993			-0.37195			9.4163			9.74715
8.8335			-0.99625			-0.37045			9.522			9.6834
8.84183			-0.9914			-0.3719			9.57805			9.61215
8.85017			-0.997			-0.367			9.6229			9.59555
8.8585			-0.99825			-0.37225			9.6012			9.6777
8.86683			-1.00135			-0.37565			9.602			9.67695
8.87517			-1.0023			-0.378			9.59955			9.68915
8.8835			-1.0012			-0.38195			9.5995			9.6163
8.89183			-1.0061			-0.3891			9.5277			9.5738
8.90017			-0.99645			-0.3854			9.5148			9.5335
8.9085			-0.9931			-0.37745			9.583			9.48225
8.91683			-0.99225			-0.3816			9.67265			9.37875
8.92517			-0.99715			-0.38005			9.70995			9.3379
8.9335			-0.99935			-0.38795			9.7229			9.3944
8.94183			-1.0033			-0.385			9.71235			9.4097
8.95017			-1.0054			-0.39075			9.70785			9.41625
8.9585			-1.0056			-0.395			9.70875			9.35355
8.96683			-1.0101			-0.3986			9.6575			9.31445
8.97517			-1.0085			-0.4014			9.6238			9.2691
8.9835			-1.0016			-0.3903			9.65875			9.22935
8.99183			-1			-0.3959			9.778			9.12865
9.00017			-0.9979			-0.3917			9.8131			9.0742
9.0085			-1.0062			-0.39615			9.85555			9.10905
9.01683			-1.004			-0.40005			9.8196			9.14735
9.02517			-1.0068			-0.40435			9.82065			9.1538
9.0335			-1.0074			-0.4072			9.82495			9.13525
9.04183			-1.014			-0.41065			9.80565			9.086
9.05017			-1.0151			-0.41			9.7464			9.05265
9.0585			-0.9995			-0.4022			9.75265			9.02205
9.06683			-1.0012			-0.407			9.87945			8.9403
9.07517			-0.9999			-0.4027			9.93			8.88355
9.0835			-1.0026			-0.4067			9.97915			8.8873
9.09183			-1.00745			-0.40825			9.95315			8.964
9.10017			-1.00885			-0.40995			9.9551			8.9708
9.1085			-1.0088			-0.41655			9.95975			8.99595
9.11683			-1.0074			-0.41625			9.96235			8.9321
9.12517			-1.0113			-0.4227			9.89635			8.9082
9.1335			-1.00065			-0.4208			9.88945			8.88065
9.14183			-0.99515			-0.4146			9.98445			8.83845
9.15017			-0.99685			-0.4144			10.0676			8.7589
9.1585			-0.99935			-0.41575			10.1175			8.74075
9.16683			-1.0009			-0.41945			10.1161			8.8295
9.17517			-1.0026			-0.4229			10.1168			8.8495
9.1835			-1.0035			-0.4254			10.1237
9.19183			-1.0084			-0.42985			10.1342
9.20017			-1.00885			-0.43005			10.087
9.2085			-1.0051			-0.4336			10.0725
9.21683			-0.99675			-0.427			10.1318
9.22517			-0.99285			-0.4261			10.2472
9.2335			-0.995			-0.42625			10.2983
9.24183			-1.00245			-0.42315			10.342
9.25017			-0.9982			-0.42955			10.3351
9.2585			-1.00175			-0.43265			10.3455
9.26683			-0.9956			-0.43765			10.3566
9.27517			-1.0038			-0.4386			10.3365
9.2835			-1.00275			-0.44475			10.3029
9.29183			-0.9884			-0.4297			10.335
9.30017			-0.98725			-0.4334			10.4759
9.3085			-0.9852			-0.43045			10.5337
9.31683			-0.9873			-0.43285			10.6
9.32517			-0.9905			-0.4387			10.5889
9.3335			-0.9912			-0.43995			10.6073
9.34183			-0.99475			-0.44505			10.6224
9.35017			-0.9926			-0.4458			10.6341
9.3585			-0.9956			-0.44985			10.5884
9.36683			-0.98435			-0.44325			10.6072
9.37517			-0.9812			-0.44175			10.7326
9.3835			-0.9791			-0.43995			10.8155
9.39183			-0.98135			-0.4416			10.888
9.40017			-0.98325			-0.4473			10.883
9.4085			-0.9881			-0.45115			10.9134
9.41683			-0.9868			-0.4531			10.9316
9.42517			-0.98465			-0.45485			10.9504
9.4335			-0.99035			-0.45425			10.9045
9.44183			-0.9832			-0.4516			10.9059
9.45017			-0.9764			-0.4484			10.9978
9.4585			-0.9763			-0.44605			11.1105
9.46683			-0.9791			-0.44595			11.1717
9.47517			-0.97615			-0.4517			11.2057
9.4835			-0.9812			-0.4508			11.207
9.49183			-0.98515			-0.4534			11.2259
9.50017			-0.98445			-0.45965			11.2446
9.5085			-0.9914			-0.4619			11.2125
9.51683			-0.9859			-0.46365			11.1917
9.52517			-0.9774			-0.4525			11.24
9.5335			-0.97645			-0.45265			11.3742
9.54183			-0.9764			-0.4509			11.4261
9.55017			-0.9791			-0.45245			11.4826
9.5585			-0.98175			-0.4564			11.4572
9.56683			-0.9863			-0.4588			11.4651
9.57517			-0.98505			-0.4635			11.4792
9.5835			-0.99135			-0.46635			11.4704
9.59183			-0.99345			-0.4677			11.4253
9.60017			-0.9799			-0.45805			11.4319
9.6085			-0.97845			-0.45915			11.5601
9.61683			-0.9747			-0.45725			11.6142
9.62517			-0.9816			-0.4583			11.6679
9.6335			-0.98245			-0.46375			11.641
9.64183			-0.97945			-0.4675			11.6451
9.65017			-0.9844			-0.4672			11.6443
9.6585			-0.9856			-0.4667			11.6456
9.66683			-0.9893			-0.4751			11.5747
9.67517			-0.9788			-0.4643			11.5626
9.6835			-0.97495			-0.46695			11.6525
9.69183			-0.97315			-0.46265			11.7311
9.70017			-0.97245			-0.4653			11.7685
9.7085			-0.97585			-0.4637			11.7627
9.71683			-0.97595			-0.4689			11.7433
9.72517			-0.97785			-0.4724			11.7421
9.7335			-0.9782			-0.47465			11.7403
9.74183			-0.98125			-0.4786			11.6821
9.75017			-0.97625			-0.4752			11.6504
9.7585			-0.9672			-0.4715			11.6949
9.76683			-0.96565			-0.47085			11.7982
9.77517			-0.9633			-0.46995			11.8326
9.7835			-0.96685			-0.4729			11.8574
9.79183			-0.97085			-0.4779			11.8233
9.80017			-0.97155			-0.4782			11.8166
9.8085			-0.97005			-0.48115			11.8129
9.81683			-0.97335			-0.4853			11.7758
9.82517			-0.9704			-0.4849			11.7189
9.8335			-0.95815			-0.47925			11.7284
9.84183			-0.9569			-0.4792			11.8451
9.85017			-0.9527			-0.4797			11.8814
9.8585			-0.9587			-0.4799			11.9252
9.86683			-0.9606			-0.48815			11.8875
9.87517			-0.9619			-0.4914			11.8838
9.8835			-0.96255			-0.49415			11.8837
9.89183			-0.9634			-0.49505			11.8666
9.90017			-0.9652			-0.4978			11.793
9.9085			-0.9528			-0.4901			11.7808
9.91683			-0.9507			-0.48885			11.8848
9.92517			-0.95035			-0.48925			11.9472
9.9335			-0.9533			-0.49175			11.9861
9.94183			-0.95225			-0.49715			11.9672
9.95017			-0.95435			-0.4983			11.9611
9.9585			-0.9581			-0.5006			11.958
9.96683			-0.9586			-0.5022			11.9534
9.97517			-0.96			-0.5092			11.8853
9.9835			-0.95615			-0.50255			11.8673
9.99183			-0.948			-0.50055			11.9301
10.0002			-0.9482			-0.4985			12.0267
10.0085			-0.9479			-0.4989			12.0637
10.0168			-0.95385			-0.50155			12.0751
10.0252			-0.9518			-0.5008			12.0527
10.0335			-0.95405			-0.50315			12.0531
10.0418			-0.9575			-0.5108			12.0556
10.0502			-0.9632			-0.51245			12.0104
10.0585			-0.96095			-0.51145			11.9735
10.0668			-0.95085			-0.5053			12.0053
10.0752			-0.9458			-0.50395			12.1293
10.0835			-0.94705			-0.5022			12.1669
10.0918			-0.95015			-0.5051			12.2101
10.1002			-0.95205			-0.50815			12.1799
10.1085			-0.9505			-0.5112			12.1835
10.1168			-0.9574			-0.51415			12.1875
10.1252			-0.96105			-0.5154			12.1776
10.1335			-0.96125			-0.51995			12.1221
10.1418			-0.94805			-0.5061			12.1313
10.1502			-0.95045			-0.5088			12.2607
10.1585			-0.94695			-0.50795			12.3173
10.1668			-0.95525			-0.5067			12.3706
10.1752			-0.9555			-0.50945			12.3568
10.1835			-0.95825			-0.51055			12.3608
10.1918			-0.95645			-0.51515			12.3814
10.2002			-0.9597			-0.51825			12.3943
10.2085			-0.96335			-0.51915			12.3413
10.2168			-0.9533			-0.50915			12.3479
10.2252			-0.94945			-0.51295			12.4503
10.2335			-0.9508			-0.50875			12.5518
10.2418			-0.95465			-0.51345			12.6144
10.2502			-0.95395			-0.5159			12.641
10.2585			-0.9576			-0.5193			12.6618
10.2668			-0.9585			-0.52005			12.6789
10.2752			-0.9584			-0.5263			12.7158
10.2835			-0.9671			-0.5284			12.6875
10.2918			-0.9601			-0.52225			12.686
10.3002			-0.95225			-0.51785			12.7701
10.3085			-0.95145			-0.5191			12.9206
10.3168			-0.9522			-0.5187			12.9879
10.3252			-0.953			-0.5195			13.0586
10.3335			-0.95925			-0.52375			13.0765
10.3418			-0.96135			-0.52735			13.1114
10.3502			-0.96235			-0.52855			13.1534
10.3585			-0.96715			-0.5367			13.1678
10.3668			-0.96745			-0.53475			13.1609
10.3752			-0.9554			-0.5279			13.2144
10.3835			-0.9531			-0.52795			13.3885
10.3918			-0.9512			-0.5248			13.4724
10.4002			-0.95705			-0.52615			13.5618
10.4085			-0.96305			-0.5284			13.5732
10.4168			-0.96355			-0.533			13.6187
10.4252			-0.96185			-0.53715			13.6654
10.4335			-0.96615			-0.536			13.7093
10.4418			-0.9674			-0.5417			13.6812
10.4502			-0.9572			-0.5328			13.7133
10.4585			-0.956			-0.53315			13.8659
10.4668			-0.9542			-0.532			13.972
10.4752			-0.9592			-0.5369			14.0553
10.4835			-0.9597			-0.53525			14.0782
10.4918			-0.9608			-0.5418			14.112
10.5002			-0.96215			-0.53985			14.1426
10.5085			-0.9622			-0.5413			14.1786
10.5168			-0.9648			-0.546			14.1428
10.5252			-0.9618			-0.53845			14.1496
10.5335			-0.9544			-0.5369			14.2346
10.5418			-0.9532			-0.53385			14.3547
10.5502			-0.95615			-0.53595			14.4052
10.5585			-0.95645			-0.53705			14.4368
10.5668			-0.9567			-0.53665			14.417
10.5752			-0.96225			-0.53945			14.4031
10.5835			-0.9613			-0.542			14.3834
10.5918			-0.97045			-0.54245			14.315
10.6002			-0.9681			-0.5395			14.2315
10.6085			-0.95565			-0.5319			14.2192
10.6168			-0.9549			-0.52905			14.3143
10.6252			-0.95295			-0.5265			14.3178
10.6335			-0.9535			-0.5218			14.3347
10.6418			-0.95945			-0.52775			14.2764
10.6502			-0.9612			-0.5298			14.2426
10.6585			-0.9614			-0.52815			14.2189
10.6668			-0.96615			-0.52825			14.1753
10.6752			-0.9686			-0.52755			14.0846
10.6835			-0.9546			-0.5136			14.0473
10.6918			-0.9525			-0.5146			14.132
10.7002			-0.9498			-0.51035			14.1486
10.7085			-0.955			-0.51015			14.1535
10.7168			-0.95445			-0.50945			14.0896
10.7252			-0.9579			-0.5108			14.0496
10.7335			-0.95925			-0.50985			14.0024
10.7418			-0.95745			-0.50805			13.9637
10.7502			-0.96375			-0.5068			13.8492
10.7585			-0.95365			-0.4943			13.7929
10.7668			-0.9507			-0.49145			13.832
10.7752			-0.94775			-0.48805			13.8674
10.7835			-0.94975			-0.4869			13.8664
10.7918			-0.95375			-0.4915			13.8226
10.8002			-0.9521			-0.4922			13.7745
10.8085			-0.95665			-0.48945			13.7265
10.8168			-0.95565			-0.49055			13.6807
10.8252			-0.96135			-0.49545			13.583
10.8335			-0.95545			-0.4837			13.5048
10.8418			-0.94745			-0.4809			13.5041
10.8502			-0.94425			-0.47945			13.5721
10.8585			-0.94415			-0.4771			13.5662
10.8668			-0.94695			-0.4832			13.5581
10.8752			-0.9492			-0.486			13.4868
10.8835			-0.94995			-0.48835			13.4464
10.8918			-0.95335			-0.4937			13.4129
10.9002			-0.9528			-0.49505			13.3527
10.9085			-0.9558			-0.49475			13.2683
10.9168			-0.9435			-0.4961			13.2525
10.9252			-0.9417			-0.5015			13.3625
10.9335			-0.93915			-0.49485			13.3926
10.9418			-0.94315			-0.51205			13.4322
10.9502			-0.94535			-0.53075			13.3968
10.9585			-0.9458			-0.5024			13.3997
10.9668			-0.94865			-0.4988			13.4146
10.9752			-0.9479			-0.5265			13.4309
10.9835			-0.9497			-0.5142			13.3971
10.9918			-0.94205			-0.50855			13.4273
11.0002			-0.938			-0.5124			13.5782
11.0085			-0.93615			-0.51565			13.6975
11.0168			-0.9387			-0.5205			13.8058
11.0252			-0.9374			-0.5257			13.8594
11.0335			-0.93875			-0.5291			13.9347
11.0418			-0.9442			-0.5374			14.0117
11.0502			-0.93925			-0.54075			14.092
11.0585			-0.94605			-0.54345			14.1115
11.0668			-0.93915			-0.5363			14.1677
11.0752			-0.93135			-0.5371			14.3034
11.0835			-0.9294			-0.5479			14.4725
11.0918			-0.9316			-0.542			14.5737
11.1002			-0.93135			-0.5449			14.6519
11.1085			-0.93535			-0.55315			14.6615
11.1168			-0.93465			-0.5544			14.6847
11.1252			-0.93895			-0.56055			14.6975
11.1335			-0.9419			-0.5646			14.6564
11.1418			-0.9384			-0.56425			14.5933
11.1502			-0.9282			-0.56245			14.584
11.1585			-0.9264			-0.5629			14.6626
11.1668			-0.92295			-0.56555			14.6363
11.1752			-0.9276			-0.5708			14.6023
11.1835			-0.9276			-0.57305			14.4783
11.1918			-0.9299			-0.578			14.3707
11.2002			-0.93045			-0.5812			14.2584
11.2085			-0.93445			-0.587			14.1203
11.2168			-0.93455			-0.5848			13.9297
11.2252			-0.9235			-0.5788			13.7913
11.2335			-0.92075			-0.57975			13.7681
11.2418			-0.91895			-0.58025			13.6813
11.2502			-0.92355			-0.5864			13.5816
11.2585			-0.9229			-0.59475			13.4119
11.2668			-0.92355			-0.59805			13.2641
11.2752			-0.9243			-0.5975			13.1227
11.2835			-0.92425			-0.6008			12.9844
11.2918			-0.9282			-0.60405			12.7784
11.3002			-0.92065			-0.5905			12.6308
11.3085			-0.9151			-0.59555			12.5839
11.3168			-0.9142			-0.59485			12.5533
11.3252			-0.914			-0.60035			12.4817
11.3335			-0.9129			-0.60205			12.3787
11.3418			-0.91795			-0.60745			12.2639
11.3502			-0.9158			-0.6086			12.1671
11.3585			-0.92035			-0.61345			12.0786
11.3668			-0.9248			-0.61625			11.9472
11.3752			-0.92005			-0.60705			11.8353
11.3835			-0.9065			-0.60735			11.802
11.3918			-0.90365			-0.60435			11.8552
11.4002			-0.9034			-0.60545			11.8267
11.4085			-0.90985			-0.6102			11.8094
11.4168			-0.9112			-0.61085			11.7278
11.4252			-0.9117			-0.6162			11.6758
11.4335			-0.91105			-0.6161			11.6335
11.4418			-0.91205			-0.62295			11.5666
11.4502			-0.91455			-0.6187			11.4703
11.4585			-0.89925			-0.61485			11.4458
11.4668			-0.89865			-0.61635			11.5375
11.4752			-0.89725			-0.6121			11.5574
11.4835			-0.9002			-0.6185			11.5861
11.4918			-0.899			-0.62115			11.5348
11.5002			-0.9			-0.62105			11.5207
11.5085			-0.90005			-0.62585			11.5135
11.5168			-0.9006			-0.6309			11.503
11.5252			-0.9048			-0.6266			11.427
11.5335			-0.89155			-0.6193			11.4115
11.5418			-0.8906			-0.6183			11.4979
11.5502			-0.887			-0.61635			11.5557
11.5585			-0.89055			-0.62275			11.5753
11.5668			-0.89025			-0.6249			11.5245
11.5752			-0.89185			-0.6285			11.4579
11.5835			-0.8897			-0.63165			11.375
11.5918			-0.88815			-0.63435			11.2652
11.6002			-0.89515			-0.63635			11.0602
11.6085			-0.886			-0.6259			10.8477
11.6168			-0.87545			-0.62635			10.6706
11.6252			-0.8734			-0.6222			10.4794
11.6335			-0.87355			-0.62885			10.1901
11.6418			-0.8752			-0.6327			9.8408
11.6502			-0.87495			-0.6348			9.40875
11.6585			-0.8743			-0.63785			8.9616
11.6668			-0.8772			-0.6421			8.49035
11.6752			-0.8802			-0.64545			7.9772
11.6835			-0.8734			-0.6377			7.4319
11.6918			-0.86235			-0.63145			6.94935
11.7002			-0.85765			-0.6335			6.5549
11.7085			-0.85015			-0.6331			6.10745
11.7168			-0.85585			-0.6397			5.68665
11.7252			-0.85545			-0.6417			5.23475
11.7335			-0.85265			-0.64385			4.83855
11.7418			-0.85145			-0.64485			4.4823
11.7502			-0.8517			-0.64985			4.15815
11.7585			-0.8513			-0.64175			3.8224
11.7668			-0.8363			-0.6412			3.5749
11.7752			-0.8298			-0.64105			3.4409
11.7835			-0.8251			-0.63845			3.3054
11.7918			-0.82635			-0.64465			3.1928
11.8002			-0.8293			-0.64615			3.05855
11.8085			-0.8257			-0.64635			2.96915
11.8168			-0.8195			-0.65105			2.9025
11.8252			-0.8153			-0.65135			2.863
11.8335			-0.8198			-0.6539			2.7859
11.8418			-0.8085			-0.64345			2.76565
11.8502			-0.7954			-0.6405			2.815
11.8585			-0.79135			-0.6435			2.8842
11.8668			-0.78765			-0.6452			2.93255
11.8752			-0.7874			-0.6453			2.9605
11.8835			-0.78385			-0.656			2.9781
11.8918			-0.781			-0.6573			3.00595
11.9002			-0.77855			-0.6615			3.0395
11.9085			-0.77775			-0.66025			3.03815
11.9168			-0.77145			-0.65035			3.047
11.9252			-0.7558			-0.65245			3.10895
11.9335			-0.751			-0.65125			3.2265
11.9418			-0.7457			-0.65265			3.2858
11.9502			-0.74785			-0.65905			3.35015
11.9585			-0.7489			-0.66275			3.364
11.9668			-0.74565			-0.66315			3.39995
11.9752			-0.7425			-0.6609			3.4464
11.9835			-0.74			-0.66975			3.47205
11.9918			-0.74015			-0.6621			3.47265
12.0002			-0.7208			-0.65865			3.5233
12.0085			-0.7189			-0.6599			3.6664
12.0168			-0.71165			-0.6613			3.74845
12.0252			-0.71555			-0.6624			3.8388
12.0335			-0.72325			-0.6639			3.8752
12.0418			-0.71995			-0.66515			3.9357
12.0502			-0.7133			-0.6693			3.99565
12.0585			-0.71185			-0.67545			4.0574
12.0668			-0.7149			-0.67495			4.07525
12.0752			-0.69855			-0.6637			4.13075
12.0835			-0.6928			-0.6653			4.26355
12.0918			-0.68745			-0.6658			4.38375
12.1002			-0.68655			-0.67055			4.48
12.1085			-0.68445			-0.6739			4.53805
12.1168			-0.68165			-0.68075			4.60275
12.1252			-0.68345			-0.6815			4.66365
12.1335			-0.6804			-0.68395			4.7294
12.1418			-0.6804			-0.6836			4.74865
12.1502			-0.67735			-0.6745			4.7876
12.1585			-0.6641			-0.6745			4.89495
12.1668			-0.66325			-0.67175			5.04645
12.1752			-0.6591			-0.67655			5.137
12.1835			-0.66025			-0.6751			5.22075
12.1918			-0.6578			-0.68			5.26085
12.2002			-0.6578			-0.6855			5.3248
12.2085			-0.6573			-0.68525			5.39085
12.2168			-0.65955			-0.68805			5.4308
12.2252			-0.655			-0.68175			5.4577
12.2335			-0.6386			-0.6841			5.5294
12.2418			-0.6399			-0.68155			5.70195
12.2502			-0.63255			-0.6788			5.7928
12.2585			-0.63505			-0.68435			5.89305
12.2668			-0.62955			-0.68835			5.92495
12.2752			-0.6328			-0.69035			5.9822
12.2835			-0.6315			-0.6923			6.0412
12.2918			-0.6301			-0.6935			6.09795
12.3002			-0.63215			-0.6886			6.10125
12.3085			-0.6178			-0.68715			6.1553
12.3168			-0.6116			-0.68675			6.30325
12.3252			-0.6099			-0.68475			6.4071
12.3335			-0.6099			-0.69015			6.49365
12.3418			-0.6124			-0.69205			6.53205
12.3502			-0.6128			-0.699			6.5772
12.3585			-0.6107			-0.6977			6.61705
12.3668			-0.60755			-0.6997			6.6695
12.3752			-0.61355			-0.6987			6.6604
12.3835			-0.60575			-0.6906			6.68815
12.3918			-0.5963			-0.6902			6.7857
12.4002			-0.59485			-0.6838			6.90725
12.4085			-0.5964			-0.692			6.97725
12.4168			-0.5963			-0.6945			7.02335
12.4252			-0.5973			-0.69415			7.0401
12.4335			-0.59965			-0.7031			7.0727
12.4418			-0.60165			-0.70135			7.0939
12.4502			-0.6056			-0.70505			7.0867
12.4585			-0.6018			-0.69065			7.07515
12.4668			-0.59005			-0.6929			7.1238
12.4752			-0.58775			-0.69115			7.2484
12.4835			-0.5844			-0.69205			7.2943
12.4918			-0.59065			-0.6907			7.33705
12.5002			-0.5906			-0.6973			7.31645
12.5085			-0.59225			-0.70235			7.32505
12.5168			-0.59815			-0.69955			7.3282
12.5252			-0.59695			-0.70075			7.3198
12.5335			-0.6018			-0.6977			7.2686
12.5418			-0.5892			-0.6953			7.26685
12.5502			-0.5858			-0.69475			7.36645
12.5585			-0.5833			-0.69535			7.40465
12.5668			-0.5872			-0.7004			7.4369
12.5752			-0.5871			-0.6994			7.4054
12.5835			-0.59085			-0.70565			7.3999
12.5918			-0.59205			-0.70405			7.3896
12.6002			-0.5912			-0.7116			7.38245
12.6085			-0.59535			-0.7028			7.3142
12.6168			-0.5907			-0.6996			7.2979
12.6252			-0.5846			-0.69935			7.3633
12.6335			-0.58315			-0.6935			7.41965
12.6418			-0.58465			-0.6982			7.45095
12.6502			-0.58575			-0.6978			7.43965
12.6585			-0.58915			-0.6973			7.4346
12.6668			-0.59315			-0.70125			7.4264
12.6752			-0.5932			-0.70115			7.4192
12.6835			-0.59675			-0.7011			7.3657
12.6918			-0.59575			-0.689			7.34
12.7002			-0.585			-0.6878			7.3727
12.7085			-0.5857			-0.6858			7.4746
12.7168			-0.58455			-0.68795			7.50335
12.7252			-0.5906			-0.6887			7.533
12.7335			-0.59175			-0.69205			7.50535
12.7418			-0.5951			-0.6933			7.51135
12.7502			-0.60235			-0.69375			7.50965
12.7585			-0.60795			-0.6908			7.48705
12.7668			-0.61055			-0.68085			7.44175
12.7752			-0.6003			-0.67875			7.4557
12.7835			-0.59985			-0.6716			7.57875
12.7918			-0.60465			-0.6735			7.61785
12.8002			-0.6115			-0.67905			7.6658
12.8085			-0.6165			-0.6788			7.64135
12.8168			-0.6201			-0.6775			7.6438
12.8252			-0.6245			-0.6777			7.649
12.8335			-0.6306			-0.67695			7.65555
12.8418			-0.64245			-0.6691			7.60405
12.8502			-0.6341			-0.6649			7.6086
12.8585			-0.6368			-0.6563			7.71625
12.8668			-0.6409			-0.66155			7.78085
12.8752			-0.647			-0.6562			7.8348
12.8835			-0.66005			-0.6638			7.8235
12.8918			-0.6675			-0.67045			7.8333
12.9002			-0.67195			-0.68575			7.84555
12.9085			-0.67625			-0.63965			7.85825
12.9168			-0.68815			-0.65215			7.8069
12.9252			-0.6869			-0.6514			7.7979
12.9335			-0.6836			-0.64015			7.86485
12.9418			-0.68995			-0.6449			7.9603
12.9502			-0.6974			-0.64625			8.00645
12.9585			-0.7079			-0.6418			8.02175
12.9668			-0.71585			-0.649			8.00605
12.9752			-0.72435			-0.64535			8.00895
12.9835			-0.73365			-0.65555			8.01365
12.9918			-0.7439			-0.64505			7.97325
13.0002			-0.7464			-0.6372			7.93875
13.0085			-0.7421			-0.6355			7.9642
13.0168			-0.7449			-0.62575			8.07885
13.0252			-0.7508			-0.62995			8.10875
13.0335			-0.76125			-0.6354			8.1446
13.0418			-0.7676			-0.63385			8.11185
13.0502			-0.7727			-0.63705			8.1144
13.0585			-0.78555			-0.6336			8.1047
13.0668			-0.7932			-0.6363			8.08925
13.0752			-0.8018			-0.6244			8.0276
13.0835			-0.79925			-0.6234			8.02125
13.0918			-0.80145			-0.61475			8.12335
13.1002			-0.82815			-0.6124			8.1681
13.1085			-0.88315			-0.61425			8.2079
13.1168			-0.801			-0.6112			8.1791
13.1252			-0.82975			-0.61145			8.1697
13.1335			-0.81285			-0.61395			8.16535
13.1418			-0.82055			-0.6142			8.16345
13.1502			-0.84325			-0.60445			8.0957
13.1585			-0.8435			-0.5963			8.07565
13.1668			-0.84335			-0.59035			8.1467
13.1752			-0.8506			-0.589			8.2205
13.1835			-0.8577			-0.5897			8.2517
13.1918			-0.8643			-0.58975			8.24445
13.2002			-0.87			-0.58355			8.22865
13.2085			-0.87855			-0.5815			8.2228
13.2168			-0.8862			-0.58575			8.21735
13.2252			-0.8945			-0.58285			8.16005
13.2335			-0.89615			-0.5716			8.123
13.2418			-0.88875			-0.5685			8.157
13.2502			-0.8946			-0.5593			8.25445
13.2585			-0.8963			-0.56205			8.28395
13.2668			-0.90735			-0.5606			8.3094
13.2752			-0.91235			-0.56235			8.28105
13.2835			-0.9168			-0.5619			8.2781
13.2918			-0.9253			-0.5584			8.2728
13.3002			-0.93085			-0.5573			8.24375
13.3085			-0.9339			-0.54255			8.1874
13.3168			-0.92425			-0.5384			8.19405
13.3252			-0.92845			-0.5347			8.3105
13.3335			-0.9262			-0.53235			8.34495
13.3418			-0.9363			-0.53335			8.38525
13.3502			-0.9444			-0.5314			8.35535
13.3585			-0.94515			-0.5315			8.3563
13.3668			-0.95015			-0.5291			8.34835
13.3752			-0.95115			-0.5319			8.3482
13.3835			-0.9585			-0.51665			8.2857
13.3918			-0.95185			-0.5161			8.2746
13.4002			-0.9488			-0.50655			8.36615
13.4085			-0.95165			-0.5074			8.4314
13.4168			-0.9515			-0.5058			8.46655
13.4252			-0.9585			-0.50525			8.4509
13.4335			-0.9571			-0.50745			8.4351
13.4418			-0.96165			-0.5016			8.42755
13.4502			-0.96055			-0.50595			8.42125
13.4585			-0.9682			-0.4975			8.35245
13.4668			-0.9632			-0.48845			8.3195
13.4752			-0.95465			-0.4822			8.3582
13.4835			-0.95425			-0.48155			8.4292
13.4918			-0.951			-0.4834			8.4434
13.5002			-0.9552			-0.4852			8.4381
13.5085			-0.9593			-0.48435			8.3927
13.5168			-0.95725			-0.4857			8.3562
13.5252			-0.9602			-0.48435			8.32495
13.5335			-0.9591			-0.47785			8.25565
13.5418			-0.9588			-0.46785			8.17575
13.5502			-0.9468			-0.46765			8.1585
13.5585			-0.941			-0.46665			8.23195
13.5668			-0.93935			-0.46765			8.22785
13.5752			-0.94115			-0.47			8.23025
13.5835			-0.9396			-0.46875			8.1581
13.5918			-0.942			-0.47415			8.11485
13.6002			-0.94065			-0.4758			8.08235
13.6085			-0.9406			-0.47705			8.0429
13.6168			-0.94155			-0.46825			7.95865
13.6252			-0.92585			-0.46575			7.9423
13.6335			-0.9201			-0.46			8.03345
13.6418			-0.91345			-0.46395			8.0857
13.6502			-0.9145			-0.4736			8.13625
13.6585			-0.91165			-0.4734			8.1341
13.6668			-0.90905			-0.47355			8.1665
13.6752			-0.9059			-0.47715			8.20415
13.6835			-0.90235			-0.48525			8.25225
13.6918			-0.9025			-0.4797			8.2453
13.7002			-0.89095			-0.4827			8.29185
13.7085			-0.88235			-0.48225			8.4319
13.7168			-0.87745			-0.48815			8.57875
13.7252			-0.8731			-0.49245			8.67585
13.7335			-0.8704			-0.50115			8.73485
13.7418			-0.86955			-0.50415			8.7849
13.7502			-0.86415			-0.51265			8.8266
13.7585			-0.85885			-0.52105			8.85455
13.7668			-0.857			-0.5194			8.82505
13.7752			-0.84885			-0.51955			8.8005
13.7835			-0.83295			-0.52635			8.82995
13.7918			-0.82595			-0.5313			8.92465
13.8002			-0.8173			-0.5378			8.92535
13.8085			-0.81725			-0.5473			8.9257
13.8168			-0.8174			-0.5575			8.85595
13.8252			-0.81015			-0.5702			8.8097
13.8335			-0.8056			-0.5804			8.7615
13.8418			-0.80125			-0.58695			8.69345
13.8502			-0.796			-0.5908			8.5958
13.8585			-0.77465			-0.59995			8.56055
13.8668			-0.77075			-0.60655			8.6458
13.8752			-0.7611			-0.6167			8.6529
13.8835			-0.7566			-0.62605			8.66755
13.8918			-0.7527			-0.6436			8.6174
13.9002			-0.75095			-0.65785			8.61245
13.9085			-0.7455			-0.6712			8.6012
13.9168			-0.737			-0.6857			8.59105
13.9252			-0.73705			-0.68935			8.5275
13.9335			-0.7208			-0.7035			8.5244
13.9418			-0.70765			-0.7114			8.6182
13.9502			-0.70085			-0.7289			8.6931
13.9585			-0.6937			-0.7429			8.73925
13.9668			-0.6915			-0.75565			8.73655
13.9752			-0.683			-0.77285			8.7452
13.9835			-0.6802			-0.7884			8.7545
13.9918			-0.6716			-0.8084			8.7648
14.0002			-0.6684			-0.81375			8.71935
14.0085			-0.659			-0.82625			8.70225
14.0168			-0.64405			-0.8384			8.7654
14.0252			-0.6352			-0.8553			8.8699
14.0335			-0.62525			-0.87175			8.91075
14.0418			-0.62435			-0.8872			8.9375
14.0502			-0.61515			-0.90945			8.9168
14.0585			-0.61345			-0.92655			8.92175
14.0668			-0.607			-0.9429			8.92275
14.0752			-0.6019			-0.95705			8.893
14.0835			-0.59585			-0.96475			8.85085
14.0918			-0.57555			-0.9795			8.87145
14.1002			-0.5658			-0.9954			8.9893
14.1085			-0.5566			-1.01125			9.02755
14.1168			-0.55305			-1.03575			9.06925
14.1252			-0.54785			-1.04785			9.03845
14.1335			-0.5413			-1.06715			9.03755
14.1418			-0.53795			-1.08505			9.03105
14.1502			-0.53045			-1.1055			9.01805
14.1585			-0.5257			-1.10895			8.95095
14.1668			-0.5087			-1.12315			8.9414
14.1752			-0.4965			-1.13595			9.0449
14.1835			-0.4883			-1.15375			9.09085
14.1918			-0.4834			-1.1711			9.1283
14.2002			-0.4798			-1.1897			9.0978
14.2085			-0.4706			-1.20445			9.0985
14.2168			-0.4674			-1.218			9.08835
14.2252			-0.4577			-1.23605			9.07455
14.2335			-0.45525			-1.24065			9.0012
14.2418			-0.44085			-1.25415			8.97635
14.2502			-0.4274			-1.26845			9.04285
14.2585			-0.41915			-1.2815			9.1144
14.2668			-0.41125			-1.29755			9.1431
14.2752			-0.4075			-1.31165			9.13605
14.2835			-0.40515			-1.3282			9.1119
14.2918			-0.39595			-1.33735			9.1026
14.3002			-0.38975			-1.3535			9.08835
14.3085			-0.38655			-1.35695			9.03035
14.3168			-0.3761			-1.36375			8.987
14.3252			-0.3583			-1.3761			9.0069
14.3335			-0.34715			-1.38085			9.10875
14.3418			-0.33585			-1.3939			9.13585
14.3502			-0.3366			-1.40085			9.16315
14.3585			-0.3308			-1.41925			9.12115
14.3668			-0.3245			-1.42895			9.11245
14.3752			-0.3202			-1.43885			9.104
14.3835			-0.31375			-1.4449			9.07245
14.3918			-0.3102			-1.44415			9.0057
14.4002			-0.2899			-1.4488			8.9979
14.4085			-0.28005			-1.4542			9.11415
14.4168			-0.26905			-1.4643			9.1519
14.4252			-0.26785			-1.47265			9.1885
14.4335			-0.2599			-1.47565			9.1512
14.4418			-0.25535			-1.48415			9.14605
14.4502			-0.2475			-1.4885			9.13625
14.4585			-0.24645			-1.4941			9.1245
14.4668			-0.24105			-1.4864			9.04745
14.4752			-0.22985			-1.49015			9.02645
14.4835			-0.2161			-1.48385			9.11285
14.4918			-0.2086			-1.49515			9.1793
14.5002			-0.19995			-1.49405			9.2122
14.5085			-0.19765			-1.4983			9.19275
14.5168			-0.19815			-1.49935			9.17515
14.5252			-0.1886			-1.49995			9.1686
14.5335			-0.1842			-1.50355			9.1628
14.5418			-0.1829			-1.4914			9.09965
14.5502			-0.17285			-1.4902			9.0645
14.5585			-0.15455			-1.48625			9.10815
14.5668			-0.1483			-1.4876			9.20655
14.5752			-0.14135			-1.4894			9.23575
14.5835			-0.1392			-1.4879			9.2537
14.5918			-0.134			-1.48465			9.22025
14.6002			-0.13135			-1.4825			9.2131
14.6085			-0.1274			-1.4777			9.20445
14.6168			-0.1235			-1.4679			9.1624
14.6252			-0.11995			-1.4612			9.1074
14.6335			-0.10145			-1.4516			9.1145
14.6418			-0.0958			-1.44805			9.23455
14.6502			-0.08635			-1.44405			9.26675
14.6585			-0.084			-1.43705			9.3009
14.6668			-0.0803			-1.43375			9.26495
14.6752			-0.07835			-1.4309			9.26215
14.6835			-0.07265			-1.4249			9.25565
14.6918			-0.06705			-1.4145			9.2369
14.7002			-0.0652			-1.39655			9.1676
14.7085			-0.05185			-1.3906			9.14915
14.7168			-0.0436			-1.3808			9.25195
14.7252			-0.03285			-1.37465			9.3089
14.7335			-0.0321			-1.36935			9.34645
14.7418			-0.0265			-1.3602			9.3184
14.7502			-0.02025			-1.3541			9.3148
14.7585			-0.017			-1.34245			9.30755
14.7668			-0.0134			-1.33645			9.304
14.7752			-0.0146			-1.31325			9.23425
14.7835			-0.00575			-1.30045			9.2147
14.7918			0.0093			-1.292			9.2823
14.8002			0.0178			-1.2799			9.36805
14.8085			0.0216			-1.27425			9.403
14.8168			0.023			-1.26595			9.413
14.8252			0.0237			-1.25555			9.3893
14.8335			0.0304			-1.24005			9.3829
14.8418			0.03245			-1.2313			9.38525
14.8502			0.0363			-1.2132			9.33885
14.8585			0.04315			-1.19525			9.2997
14.8668			0.05905			-1.18075			9.333
14.8752			0.0643			-1.17155			9.45305
14.8835			0.0711			-1.15845			9.48885
14.8918			0.07285			-1.14775			9.5307
14.9002			0.0776			-1.13335			9.50135
14.9085			0.0798			-1.12405			9.50155
14.9168			0.08345			-1.1136			9.50105
14.9252			0.0855			-1.09445			9.47915
14.9335			0.08625			-1.0765			9.41725
14.9418			0.1038			-1.0582			9.4219
14.9502			0.11345			-1.04565			9.5474
14.9585			0.1186			-1.02965			9.59565
14.9668			0.12015			-1.01885			9.63895
14.9752			0.1232			-1.00585			9.6082
14.9835			0.1266			-0.99495			9.59665
14.9918			0.12915			-0.98305			9.59635
15.0002			0.13525			-0.96775			9.5923
15.0085			0.1342			-0.9414			9.5175
15.0168			0.1434			-0.92805			9.4903
15.0252			0.15645			-0.91055			9.57095
15.0335			0.16695			-0.8976			9.63915
15.0418			0.16775			-0.88555			9.66535
15.0502			0.17115			-0.87365			9.64605
15.0585			0.17565			-0.85765			9.6282
15.0668			0.1775			-0.8436			9.6106
15.0752			0.1835			-0.82865			9.59785
15.0835			0.18155			-0.8043			9.5267
15.0918			0.19465			-0.78705			9.48
15.1002			0.2076			-0.7717			9.51955
15.1085			0.2129			-0.76055			9.6082
15.1168			0.21985			-0.74405			9.633
15.1252			0.21995			-0.7283			9.642
15.1335			0.22095			-0.71305			9.60725
15.1418			0.2251			-0.71305			9.58775
15.1502			0.22955			-0.6901			9.5706
15.1585			0.2308			-0.66455			9.5269
15.1668			0.23435			-0.6488			9.45905
15.1752			0.25475			-0.62835			9.4572
15.1835			0.2586			-0.6147			9.5755
15.1918			0.2689			-0.60305			9.60085
15.2002			0.26725			-0.58925			9.63015
15.2085			0.2724			-0.5737			9.58485
15.2168			0.2763			-0.56115			9.57125
15.2252			0.27765			-0.5434			9.56325
15.2335			0.28205			-0.52805			9.5454
15.2418			0.28315			-0.5017			9.4669
15.2502			0.294			-0.4869			9.45095
15.2585			0.3069			-0.468			9.5492
15.2668			0.31535			-0.4581			9.6022
15.2752			0.31555			-0.44875			9.6389
15.2835			0.3189			-0.4319			9.6142
15.2918			0.3206			-0.4169			9.6128
15.3002			0.32495			-0.4027			9.60405
15.3085			0.33115			-0.3857			9.59895
15.3168			0.3293			-0.36325			9.53365
15.3252			0.33945			-0.34685			9.5069
15.3335			0.35465			-0.32605			9.57485
15.3418			0.3634			-0.31025			9.66325
15.3502			0.3691			-0.29655			9.69965
15.3585			0.3654			-0.2854			9.71035
15.3668			0.3692			-0.2693			9.68605
15.3752			0.3719			-0.25575			9.68305
15.3835			0.37645			-0.23935			9.68075
15.3918			0.38155			-0.2189			9.632
15.4002			0.3844			-0.2026			9.58635
15.4085			0.406			-0.18335			9.6139
15.4168			0.4115			-0.17155			9.7252
15.4252			0.42055			-0.15355			9.7518
15.4335			0.42235			-0.1428			9.78495
15.4418			0.42165			-0.13115			9.7458
15.4502			0.42405			-0.1149			9.7342
15.4585			0.42805			-0.1035			9.7295
15.4668			0.43295			-0.0812			9.7031
15.4752			0.43495			-0.06235			9.63425
15.4835			0.45285			-0.04515			9.62145
15.4918			0.4626			-0.0305			9.73735
15.5002			0.4685			-0.0188			9.7793
15.5085			0.4698			-0.0035			9.81585
15.5168			0.47715			0.1156			9.78105
15.5252			0.4783			0.1085			9.77435
15.5335			0.4796			0.113			9.7665
15.5418			0.48475			0.10805			9.7569
15.5502			0.48215			0.104			9.68185
15.5585			0.49555			0.09705			9.6641
15.5668			0.5091			0.0917			9.7418
15.5752			0.5172			0.08885			9.80935
15.5835			0.5216			0.0808			9.8419
15.5918			0.52215			0.07675			9.8285
15.6002			0.52765			0.0659			9.81505
15.6085			0.5271			0.0681			9.80815
15.6168			0.53335			0.0649			9.7922
15.6252			0.5362			0.06095			9.72195
15.6335			0.5436			0.05355			9.67975
15.6418			0.5599			0.04775			9.71245
15.6502			0.5665			0.03805			9.8048
15.6585			0.5736			0.03295			9.82875
15.6668			0.57565			0.02435			9.8412
15.6752			0.58205			0.01585			9.8036
15.6835			0.58365			0.0154			9.78525
15.6918			0.5832			0.01335			9.76635
15.7002			0.58915			0.0108			9.72095
15.7085			0.5935			0.0091			9.6497
15.7168			0.61095			0.00525			9.651
15.7252			0.61815			0.00125			9.76365
15.7335			0.6273			-0.0077			9.79035
15.7418			0.63065			-0.01155			9.8225
15.7502			0.63			-0.01605			9.77645
15.7585			0.63565			-0.018			9.761
15.7668			0.63695			-0.01055			9.75535
15.7752			0.64645			-0.0094			9.74265
15.7835			0.6458			-0.01395			9.66915
15.7918			0.65955			-0.0172			9.6587
15.8002			0.67085			-0.01985			9.7639
15.8085			0.6803			-0.0222			9.8352
15.8168			0.6836			-0.02785			9.8749
15.8252			0.6811			-0.02905			9.8643
15.8335			0.68615			-0.03215			9.87385
15.8418			0.6938			-0.0256			9.88925
15.8502			0.6967			-0.0223			9.90375
15.8585			0.6965			-0.02565			9.86305
15.8668			0.70875			-0.0237			9.863
15.8752			0.7222			-0.02885			9.9534
15.8835			0.73205			-0.03085			10.0855
15.8918			0.7387			-0.039			10.1497
15.9002			0.74065			-0.0395			10.199
15.9085			0.7433			-0.04635			10.2168
15.9168			0.74975			-0.0381			10.2544
15.9252			0.7541			-0.03925			10.3036
15.9335			0.7562			-0.04265			10.2988
15.9418			0.7622			-0.04065			10.2986
15.9502			0.78315			-0.04775			10.3679
15.9585			0.79415			-0.05055			10.5395
15.9668			0.80045			-0.05515			10.6093
15.9752			0.801			-0.0569			10.687
15.9835			0.80655			-0.06655			10.6867
15.9918			0.81215			-0.0646			10.7152
16.0002			0.8173			-0.0617			10.7393
16.0085			0.8184			-0.06355			10.7321
16.0168			0.8177			-0.06285			10.6799
16.0252			0.8369			-0.0694			10.6799
16.0335			0.84635			-0.07815			10.7978
16.0418			0.85635			-0.08425			10.8389
16.0502			0.85725			-0.09045			10.8648
16.0585			0.86645			-0.0883			10.8119
16.0668			0.86785			-0.0902			10.7751
16.0752			0.87335			-0.08355			10.7414
16.0835			0.878			-0.08655			10.6982
16.0918			0.87705			-0.08665			10.5858
16.1002			0.89125			-0.09065			10.519
16.1085			0.90425			-0.0946			10.5508
16.1168			0.9144			-0.09955			10.5791
16.1252			0.921			-0.1054			10.5566
16.1335			0.9249			-0.10805			10.501
16.1418			0.9294			-0.1132			10.4289
16.1502			0.9363			-0.1061			10.3664
16.1585			0.9396			-0.1073			10.3117
16.1668			0.94385			-0.1057			10.2032
16.1752			0.9511			-0.10695			10.1146
16.1835			0.972			-0.1047			10.1051
16.1918			0.97695			-0.11015			10.1711
16.2002			0.9854			-0.11895			10.1551
16.2085			0.98905			-0.1193			10.1412
16.2168			0.99395			-0.12635			10.0743
16.2252			0.9973			-0.1184			10.0304
16.2335			1.00235			-0.11935			9.9937
16.2418			1.009			-0.1212			9.92735
16.2502			1.0158			-0.11935			9.83935
16.2585			1.03115			-0.1208			9.81815
16.2668			1.0419			-0.1199			9.92005
16.2752			1.04915			-0.1297			9.93795
16.2835			1.0554			-0.1302			9.9564
16.2918			1.0643			-0.1325			9.9062
16.3002			1.06825			-0.1338			9.8896
16.3085			1.07075			-0.12305			9.87065
16.3168			1.07965			-0.12005			9.8527
16.3252			1.08235			-0.1229			9.77075
16.3335			1.0931			-0.1202			9.74605
16.3418			1.10815			-0.12385			9.8393
16.3502			1.1177			-0.1242			9.8983
16.3585			1.12235			-0.12735			9.9291
16.3668			1.12555			-0.12555			9.9028
16.3752			1.13405			-0.12865			9.88315
16.3835			1.13755			-0.11745			9.87375
16.3918			1.1489			-0.11355			9.86725
16.4002			1.1495			-0.1127			9.798
16.4085			1.1615			-0.1136			9.7663
16.4168			1.1786			-0.11195			9.81765
16.4252			1.18805			-0.10955			9.9055
16.4335			1.1979			-0.10845			9.9276
16.4418			1.1994			-0.10965			9.92915
16.4502			1.20325			-0.10925			9.8966
16.4585			1.21			-0.0941			9.877
16.4668			1.22055			-0.08735			9.8588
16.4752			1.2233			-0.07655			9.80075
16.4835			1.2312			-0.06815			9.7339
16.4918			1.2547			-0.06585			9.74395
16.5002			1.2626			-0.05595			9.84895
16.5085			1.2721			-0.04845			9.86375
16.5168			1.27755			-0.03855			9.8801
16.5252			1.28325			-0.0224			9.82375
16.5335			1.2878			-0.0066			9.79635
16.5418			1.2956			0.01815			9.77245
16.5502			1.30545			0.03755			9.7403
16.5585			1.30485			0.06285			9.64845
16.5668			1.3231			0.08235			9.6215
16.5752			1.3388			0.103			9.71125
16.5835			1.34705			0.1276			9.74305
16.5918			1.3539			0.1464			9.7616
16.6002			1.36115			0.17655			9.7112
16.6085			1.3682			0.1971			9.68845
16.6168			1.37455			0.2345			9.65985
16.6252			1.384			0.26215			9.63795
16.6335			1.38745			0.28645			9.54455
16.6418			1.3975			0.30895			9.5046
16.6502			1.4161			0.33365			9.5645
[truncated: 8,722 more rows]

## Sheet: Figure 2B
time (min)	G1-G5 standards				BcellWH2_01931 (GH157) + β-1,3-glucan t = 0		BcellWH2_01931 (GH157) + β-1,3-glucan t = 16h
0.000167			-0.04965
0.0085			-0.02185		-3.839		9.85555
0.016833			-0.00405		-4.64125		9.8196
0.025167			-0.0049		-4.34645		9.82065
0.0335			-0.00235		-3.1336		9.82495
0.041833			0.0013		-1.99385		9.80565
0.050167			0.00035		-1.3886		9.7464
0.0585			-0.0017		-0.92255		9.75265
0.066833			-0.0031		-0.635		9.87945
0.075167			0.0092		-0.4508		9.93
0.0835			0.01015		-0.3262		9.97915
0.091833			0.0125		-0.2435		9.95315
0.100167			0.00675		-0.17315		9.9551
0.1085			0.00285		-0.12995		9.95975
0.116833			0.0018		-0.1018		9.96235
0.125167			0.00335		-0.1046		9.89635
0.1335			0.00305		-0.19105		9.88945
0.141833			-0.00585		-0.1595		9.98445
0.150167			0.00755		-0.1326		10.0676
0.1585			0.00885		-0.10545		10.1175
0.166833			0.01155		-0.0957		10.1161
0.175167			0.00965		-0.07755		10.1168
0.1835			0.0116		-0.06615		10.1237
0.191833			0.00555		-0.06165		10.1342
0.200167			0.00455		-0.06015		10.087
0.2085			0.00275		-0.07445		10.0725
0.216833			-0.0001		-0.0741		10.1318
0.225167			0.00145		-0.0749		10.2472
0.2335			0.0116		-0.0668		10.2983
0.241833			0.0167		-0.0666		10.342
0.250167			0.0159		-0.05945		10.3351
0.2585			0.01145		-0.05655		10.3455
0.266833			0.0085		-0.0518		10.3566
0.275167			0.0003		-0.04775		10.3365
0.2835			-0.0124		-0.05415		10.3029
0.291833			-0.0049		-0.06075		10.335
0.300167			-0.00305		-0.06145		10.4759
0.3085			0.0189		-0.06425		10.5337
0.316833			0.008		-0.06195		10.6
0.325167			0.0148		-0.0572		10.5889
0.3335			0.00315		-0.04515		10.6073
0.341833			0.0077		-0.04335		10.6224
0.350167			0.0073		-0.0446		10.6341
0.3585			0.0108		-0.04565		10.5884
0.366833			0.0082		-0.0532		10.6072
0.375167			0.00025		-0.04935		10.7326
0.3835			0.01195		-0.0551		10.8155
0.391833			0.01935		-0.0554		10.888
0.400167			0.0146		-0.0574		10.883
0.4085			0.01445		-0.0443		10.9134
0.416833			0.0129		-0.0417		10.9316
0.425167			0.00985		-0.04275		10.9504
0.4335			0.00825		-0.0422		10.9045
0.441833			0.00795		-0.0488		10.9059
0.450167			0.00035		-0.04935		10.9978
0.4585			0.00825		-0.0483		11.1105
0.466833			0.01445		-0.0468		11.1717
0.475167			0.0166		-0.05265		11.2057
0.4835			0.0135		-0.0456		11.207
0.491833			0.0104		-0.03955		11.2259
0.500167			0.01225		-0.0397		11.2446
0.5085			0.0104		-0.03595		11.2125
0.516833			0.00775		-0.0415		11.1917
0.525167			0.00155		-0.04605		11.24
0.5335			0.00505		-0.047		884.553163*
0.541833			0.0149		-0.05055		883.711813*
0.550167			0.01465		-0.05275		879.755413*
0.5585			0.0198		-0.0495		871.251163*
0.566833			0.01275		-0.04065		856.655563*
0.575167			0.0103		-0.03895		835.321562*
0.5835			0.0093		-0.0382		807.491462*
0.591833			0.00485		-0.0422		774.731662*
0.600167			0.0042		-0.04235		739.148811*
0.6085			0.00255		-0.04475		704.36111*
0.616833			0.01445		-0.0486		671.64216*
0.625167			0.0157		-0.05095		642.40606*
0.6335			0.0142		-0.05395		617.514059*
0.641833			0.0118		-0.03865		596.421109*
0.650167			0.00265		-0.04225		578.015559*
0.6585			0.00465		-0.0427		561.224808*
0.666833			0.0055		-0.0427		544.533158*
0.675167			0.00425		-0.04695		526.976458*
0.6835			0.001		-0.04945		507.828508*
0.691833			0.0102		-0.0496		487.360807*
0.700167			0.01615		-0.0511		465.603607*
0.7085			0.01775		-0.0555		442.938307*
0.716833			0.0118		-0.0476		420.287856*
0.725167			0.00945		-0.04535		398.041356*
0.7335			0.00605		-0.0444		376.701806*
0.741833			0.00435		-0.0442		356.609705*
0.750167			0.00395		-0.04345		337.936055*
0.7585			0.0023		-0.0489		320.340055*
0.766833			0.00705		-0.0518		304.307105*
0.775167			0.0147		-0.05625		289.837304*
0.7835			0.01405		-0.05755		276.194254*
0.791833			0.0176		-0.05665		263.721204*
0.800167			0.0134		-0.04855		252.063354*
0.8085			0.0108		-0.0485		241.309704*
0.816833			0.0093		-0.04775		231.438153*
0.825167			0.00655		-0.053		222.303853*
0.8335			0.00415		-0.0552		213.783803*
0.841833			0.00355		-0.05875		205.884353*
0.850167			0.0174		-0.0613		198.820703*
0.8585			0.0195		-0.06465		192.054803*
0.866833			0.0191		-0.06305		185.744753*
0.875167			0.01345		-0.0574		179.725503*
0.8835			0.0196		-0.057		174.082603*
0.891833			0.0179		-0.0543		168.759403*
0.900167			0.01205		-0.0569		163.796702*
0.9085			0.00865		-0.05925		159.084452*
0.916833			0.0047		-0.06175		154.595102*
0.925167			0.01515		-0.06935		150.558902*
0.9335			0.01555		-0.071		146.754452*
0.941833			0.01625		-0.0693		143.060402*
0.950167			0.0126		-0.0627		139.513252*
0.9585			0.01695		-0.05965		136.043852*
0.966833			0.01435		-0.06075		132.740652*
0.975167			0.00975		-0.0618		129.599902*
0.9835			0.0091		-0.0607		126.524102*
0.991833			0.0045		-0.0618		123.490952*
1.00017			0.01035		-0.066		120.687502*
1.0085			0.0197		-0.0705		118.102202*
1.01683			0.02145		-0.0771		115.452702*
1.02517			0.01965		-0.0645		112.915502*
1.0335			0.01715		-0.0694		110.350702*
1.04183			0.01355		-0.06625		107.944352*
1.05017			0.01275		-0.06745		105.666052*
1.0585			0.0108		-0.06835		103.523902*
1.06683			0.00525		-0.0712		101.465452*
1.07517			0.00675		-0.0755		99.604001*
1.0835			0.01755		-0.0757		98.024951*
1.09183			0.0165		-0.07975		96.386351*
1.10017			0.0221		-0.076		94.791501*
1.1085			0.01525		-0.07635		93.094101*
1.11683			0.01735		-0.06945		91.409851*
1.12517			0.0125		-0.0624		89.762751*
1.1335			0.01145		-0.0757		88.150101*
1.14183			0.00985		-0.0736		86.534151*
1.15017			0.0073		-0.07875		85.022151*
1.1585			0.01865		-0.08725		83.737251*
1.16683			0.0178		-0.08495		82.480301*
1.17517			0.02085		-0.0854		81.252051*
1.1835			0.01675		-0.0756		80.008101*
1.19183			0.01405		-0.07905		78.810401*
1.20017			0.01235		-0.07575		77.679951*
1.2085			0.0148		-0.0816		76.602201*
1.21683			0.01095		-0.08275		75.551351*
1.22517			0.0087		-0.08425		74.565151*
1.2335			0.0162		-0.08855		73.746151*
1.24183			0.0208		-0.0918		73.044651*
1.25017			0.02265		-0.0944		72.301201*
1.2585			0.02185		-0.0885		71.582151*
1.26683			0.02115		-0.087		70.768651*
1.27517			0.01885		-0.08315		69.979001*
1.2835			0.01655		-0.08935		69.148751*
1.29183			0.0143		-0.09175		68.248401*
1.30017			0.00535		-0.0936		67.291351*
1.3085			-0.00205		-0.0965		66.388801*
1.31683			-0.02995		-0.09985		65.632901*
1.32517			-0.11445		-0.1024		64.816351*
1.3335			-0.26315		-0.09635		64.068201*
1.34183			-0.4884		-0.0947		63.270701*
1.35017			-0.77025		-0.0929		62.562001*
1.3585			-1.08905		-0.0944		61.881001*
1.36683			-1.4117		-0.0966		61.224901*
1.37517			-1.71065		-0.12065		60.538851*
1.3835			-1.96365		-0.0953		59.927051*
1.39183			-2.1634		-0.1026		59.482251*
1.40017			-2.32315		-0.10745		59.004701*
1.4085			-2.42745		-0.1104		58.528701*
1.41683			-2.477		-0.1175		58.001051*
1.42517			-2.46405		-0.16185		57.487001*
1.4335			-2.38715		-0.26445		57.010701*
1.44183			-2.2547		-0.45555		56.536601*
1.45017			-2.07835		-0.721		56.007651*
1.4585			-1.88655*		-1.0265*		55.497801*
1.46683			-1.67355*		-1.3259*		55.096301*
1.47517			-1.4765*		-1.55005*		54.704451*
1.4835			-1.2989*		-1.6216*		54.253201*
1.49183			-1.1422*		-1.5088*		53.770051*
1.50017			-1.005*		-1.2795*		53.225151*
1.5085			-0.88*		-1.00335*		52.694351*
1.51683			-0.7681*		-0.7591*		52.151651*
1.52517			-0.66015*		-0.56815*		51.558401*
1.5335			-0.5407*		-0.40515*		50.955351*
1.54183			-0.32025*		-0.26125*		50.434801*
1.55017			0.14365*		-0.11935*		50.025651*
1.5585			1.1109*		0.031*		49.546901*
1.56683			2.96995*		0.22055*		49.122201*
1.57517			6.14165*		0.43575*		48.667351*
1.5835			10.99235*		0.68155*		48.305851*
1.59183			17.6801*		0.94725*		48.023301*
1.60017			26.1209*		1.20435*		47.782601*
1.6085			36.044001*		1.44325*		47.573901*
1.61683			46.932451*		1.64305*		47.454801*
1.62517			58.320951*		1.7959*		47.488101*
1.6335			69.648151*		1.92115*		47.388351*
1.64183			80.437801*		2.19525*		47.244901*
1.65017			90.320751*		3.25665*		46.922701*
1.6585			99.003701*		7.03745*		46.542001*
1.66683			106.369402*		17.91035*		46.090201*
1.67517			112.115002*		43.475401*		45.571001*
1.6835			116.059202*		93.816451*		44.953601*
1.69183			117.880052*		154.736052*		44.359251*
1.70017			117.847752*		305.980305*		43.887701*
1.7085			115.755502*		465.398657*		43.399001*
1.71683			111.916552*		633.135359*		42.908201*
1.72517			106.715552*		777.999862*		42.383751*
1.7335			100.538851*		878.130863*		41.865501*
1.74183			93.719901*		935.885314*		41.386301*
1.75017			86.649801*		968.976264*		40.934601*
1.7585			79.610951*		992.643215*		40.443801*
1.76683			72.644551*		1013.067365*		39.992351*
1.77517			66.219301*		1030.188165*		39.648751*
1.7835			60.352451*		1040.599816*		39.355401*
1.79183			55.042601*		1039.261565*		39.009601*
1.80017			50.461401*		1022.004315*		38.670501*
1.8085			46.603301*		986.322365*		38.271801*
1.81683			43.471951*		933.625564*		37.911551*
1.82517			41.071651*		867.983663*		37.565351*
1.8335			39.310751*		794.856362*		37.209401*
1.84183			38.080651*		719.258961*		36.872051*
1.85017			37.338651*		645.53911*		36.622201*
1.8585			37.051651*		576.858259*		36.529851*
1.86683			37.010701*		513.606708*		36.378951*
1.87517			37.174401*		457.801057*		36.276501*
1.8835			37.445151*		408.613606*		36.077651*
1.89183			37.727101*		365.576155*		35.876051*
1.90017			38.027501*		328.240655*		35.625951*
1.9085			38.239051*		295.847804*		35.267151*
1.91683			38.290551*		267.948704*		34.722701*
1.92517			38.110351*		243.711054*		34.098701*
1.9335			37.820551*		222.725203*		33.46955*
1.94183			37.270051*		204.037653*		32.72465*
1.95017			36.492001*		187.645603*		31.96995*
1.9585			35.513501*		173.010403*		31.22105*
1.96683			34.340351*		159.722452*		30.61575*
1.97517			33.0151*		147.640402*		30.1661*
1.9835			31.59275*		136.497602*		29.88515*
1.99183			30.0972*		126.327552*		29.6859*
2.00017			28.4906*		117.061452*		29.63465*
2.0085			26.91135*		108.512352*		29.7371*
2.01683			25.3216*		100.583451*		29.87175*
2.02517			23.70635*		93.199901*		29.9542*
2.0335			22.12965*		86.450701*		29.9898*
2.04183			20.59385*		80.092801*		29.9482*
2.05017			19.10815*		74.164101*		29.8526*
2.0585			17.69345*		68.644901*		29.7271*
2.06683			16.3685*		63.545801*		29.51705*
2.07517			15.09615*		58.900251*		29.29285*
2.0835			13.9298*		54.619901*		29.11145*
2.09183			12.86035*		50.712451*		29.00365*
2.10017			11.84275*		47.072151*		28.81405*
2.1085			10.9054*		44.091401*		28.6375*
2.11683			10.03005*		41.256651*		28.36355*
2.12517			9.233*		38.535651*		28.12225*
2.1335			8.5068*		36.037501*		27.8713*
2.14183			7.8418*		33.739951*		27.61205*
2.15017			7.22855*		31.64605*		27.3067*
2.1585			6.6745*		29.73425*		27.06105*
2.16683			6.18625*		28.01175*		26.93*
2.17517			5.7267*		26.38655*		26.726*
2.1835			5.30575*		24.91405*		26.5356*
2.19183			4.9166*		23.55525*		26.24585*
2.20017			4.5674*		22.2753*		25.9604*
2.2085			4.24365*		21.0837*		25.66345*
2.21683			3.95465*		19.96725*		25.32075*
2.22517			3.69165*		18.9415*		24.85225*
2.2335			3.4509*		18.0028*		24.35935*
2.24183			3.25135*		17.1498*		23.85685*
2.25017			3.06275*		16.3395*		23.24235*
2.2585			2.8916*		15.59785*		22.5171*
2.26683			2.73555*		14.9179*		21.6718*
2.27517			2.5968*		14.2616*		20.7786*
2.2835			2.4798*		13.6427*		19.89925*
2.29183			2.37775*		13.0525*		19.07635*
2.30017			2.2921*		12.5022*		18.29315*
2.3085			2.2045*		11.98375*		17.661*
2.31683			2.1411*		11.4971*		17.23145*
2.32517			2.08725*		11.06435*		16.97715*
2.3335			2.03135*		10.6345*		16.82265*
2.34183			1.97475*		10.2657*		16.77515*
2.35017			1.9195*		9.9028*		16.77*
2.3585			1.872*		9.5628*		16.8591*
2.36683			1.82945*		9.22595*		17.0015*
2.37517			1.7893*		8.9097*		17.1254*
2.3835			1.7526*		8.615*		17.24495*
2.39183			1.72055*		8.3428*		17.39775*
2.40017			1.7048*		8.0921*		17.62495*
2.4085			1.67775*		7.8641*		17.76945*
2.41683			1.6501*		7.70155*		17.9141*
2.42517			1.61915*		7.5763*		17.9667*
2.4335			1.58305*		7.5192*		18.0375*
2.44183			1.5511*		7.5381*		18.1095*
2.45017			1.51215*		7.6296*		18.16575*
2.4585			1.4718*		7.80145*		18.1782*
2.46683			1.43365*		8.02765*		18.2374*
2.47517			1.39975*		8.25285*		18.38425*
2.4835			1.35695*		8.4273*		18.50125*
2.49183			1.32615*		8.5292*		18.6163*
2.50017			1.28195*		8.5247*		18.67345*
2.5085			1.2456*		8.39695*		18.7589*
2.51683			1.21065*		8.1715*		18.8612*
2.52517			1.16625*		7.8618*		18.9815*
2.5335			1.1335*		7.5066*		19.0775*
2.54183			1.0938*		7.1434*		19.2528*
2.55017			1.0699*		6.78435*		19.52935*
2.5585			1.0506*		6.44135*		19.863*
2.56683			1.02185*		6.12705*		20.17265*
2.57517			0.99765*		5.8512*		20.4774*
2.5835			0.9721*		5.5932*		20.74065*
2.59183			0.9493*		5.3643*		21.0192*
2.60017			0.9312*		5.1511*		21.2711*
2.6085			0.91315*		4.9555*		21.45075*
2.61683			0.89935*		4.77255*		21.60115*
2.62517			0.89315*		4.60615*		21.75505*
2.6335			0.90555*		4.4544*		21.9347*
2.64183			0.9141*		4.30825*		21.97265*
2.65017			0.92905*		4.1845*		21.96*
2.6585			0.9429*		4.05275*		21.7878*
2.66683			0.96635*		3.93015*		21.5862*
2.67517			0.9939*		3.80855*		21.3235*
2.6835			1.01555*		3.6918*		21.00355*
2.69183			1.031*		3.59635*		20.61675*
2.70017			1.0414*		3.50835*		20.2689*
2.7085			1.05535*		3.445*		20.02155*
2.71683			1.04965*		3.39625*		19.7131*
2.72517			1.0402*		3.38925*		19.43495*
2.7335			1.0139*		3.3996*		19.08905*
2.74183			0.9863*		3.4308*		18.80445*
2.75017			0.95845*		3.4718*		18.5484*
2.7585			0.93315*		3.5268*		18.32795*
2.76683			0.90585*		3.58365*		18.07545*
2.77517			0.87785*		3.6406*		17.90655*
2.7835			0.8661*		3.6941*		17.86065*
2.79183			0.8478*		3.73055*		17.84785*
2.80017			0.8287*		3.76585*		17.8424*
2.8085			0.8089*		3.78405*		17.83815*
2.81683			0.7889*		3.7756*		17.8523*
2.82517			0.77475*		3.73995*		17.92455*
2.8335			0.76115*		3.6711*		18.0477*
2.84183			0.7468*		3.581*		18.1591*
2.85017			0.7293*		3.46605*		18.33885*
2.8585			0.7231*		3.3351*		18.5958*
2.86683			0.7196*		3.19455*		18.91505*
2.87517			0.71025*		3.0494*		19.1754*
2.8835			0.6977*		2.91435*		19.4097*
2.89183			0.6853*		2.76815*		19.52325*
2.90017			0.6721*		2.6292*		19.64195*
2.9085			0.6639*		2.49185*		19.71045*
2.91683			0.65295*		2.36515*		19.7166*
2.92517			0.6421*		2.2557*		19.67485*
2.9335			0.63615*		2.15505*		19.66065*
2.94183			0.6421*		2.0673*		19.74185*
2.95017			0.6389*		1.9877*		19.7408*
2.9585			0.63965*		1.9217*		19.74655*
2.96683			0.63125*		1.8541*		19.6705
2.97517			0.6242*		1.7912*		19.6302
2.9835			0.6186*		1.72845*		19.6088
2.99183			0.6174*		1.666*		19.6095
3.00017			0.6126*		1.60825*		19.6032
3.0085			0.61045*		1.5597*		19.719
3.01683			0.6218*		1.51295*		20.0342
3.02517			0.6218*		1.4685*		20.4347
3.0335			0.6237*		1.4331*		20.9789
3.04183			0.6173*		1.39355*		21.6364
3.05017			0.6141*		1.3573*		22.5184
3.0585			0.60875*		1.32225*		23.6407
3.06683			0.60125*		1.28765*		24.9992
3.07517			0.5988*		1.25245*		26.5397
3.0835			0.588*		1.21505*		28.3266
3.09183			0.5892*		1.1832*		30.3565
3.10017			0.59205*		1.15255*		32.5124
3.1085			0.589*		1.1252*		34.6179
3.11683			0.5816*		1.10865*		36.5969
3.12517			0.57315*		1.08815*		38.3372
3.1335			0.56695*		1.07085*		39.8037
3.14183			0.56045*		1.04105*		40.9077
3.15017			0.5539*		1.0187*		41.5909
3.1585			0.54605*		0.9937*		41.8675
3.16683			0.5405*		0.97745*		41.8418
3.17517			0.54575*		0.9571*		41.585
3.1835			0.5393*		0.9414*		40.9675
3.19183			0.5377*		0.9332*		40.1601
3.20017			0.52785*		0.918*		39.1301
3.2085			0.5195*		0.90525*		38.0738
3.21683			0.51055*		0.8897*		36.9958
3.22517			0.50445*		0.87485*		35.9457
3.2335			0.49675*		0.8601*		34.9135
3.24183			0.49205*		0.84285*		34.0084
3.25017			0.50175*		0.8287*		33.2944
3.2585			0.49845*		0.81195*		32.5739
3.26683			0.4974*		0.8114*		31.9181
3.27517			0.4883*		0.7943*		31.234
3.2835			0.4831*		0.7868*		30.6178
3.29183			0.47475*		0.7719*		30.0696
3.30017			0.4712*		0.75225*		29.566
3.3085			0.4653*		0.73525*		29.0564
3.31683			0.4574*		0.71935*		28.6739
3.32517			0.4637*		0.7055*		28.4767
3.3335			0.4693*		0.6907*		28.3811
3.34183			0.46915*		0.68685*		28.3756
3.35017			0.46605*		0.68135*		28.4714
3.3585			0.4638*		0.66995*		28.7098
3.36683			0.46605*		0.6597*		29.1395
3.37517			0.4635*		0.6431*		29.7769
3.3835			0.4595*		0.63305*		30.5736
3.39183			0.4503*		0.6247*		31.6059
3.40017			0.44825*		0.6128*		32.9288
3.4085			0.44705*		0.60945*		34.5266
3.41683			0.4336*		0.60345*		36.2435
3.42517			0.4185*		0.5989*		38.1121
3.4335			0.39095*		0.59115*		39.9946
3.44183			0.3651*		0.5835*		41.9474
3.45017			0.33965*		0.57395*		43.8846
3.4585			0.307*		0.55975*		45.7213
3.46683			0.2774*		0.5512*		47.3818
3.47517			0.25*		0.5381*		48.9196
3.4835			0.241*		0.5309*		50.3442
3.49183			0.21245*		0.5299*		51.4054
3.50017			0.19075*		0.5462*		52.199
3.5085			0.1621*		0.57435*		52.6057
3.51683			0.14005*		0.63395*		52.7463
3.52517			0.12045*		0.74665*		52.6835
3.5335			0.1021*		0.96525*		52.4215
3.54183			8.775e-002*		1.3314*		51.9417
3.55017			7.22e-002*		1.919*		51.3792
3.5585			7.4e-002*		2.8127*		50.8795
3.56683			7.26e-002*		4.0833*		50.2761
3.57517			7.115e-002*		5.77115*		49.6112
3.5835			6.29e-002*		7.8123*		48.8706
3.59183			6.07e-002*		10.0609*		48.1112
3.60017			5.51e-002*		12.2445*		47.3903
3.6085			5.89e-002*		14.01795*		46.6777
3.61683			5.35e-002*		15.0949*		45.946
3.62517			4.97e-002*		15.28875*		45.2298
3.6335			5.495e-002*		14.6253*		44.6401
3.64183			6.635e-002*		13.3009*		44.1083
3.65017			6.885e-002*		11.62435*		43.5336
3.6585			6.825e-002*		9.87115*		42.9803
3.66683			6.685e-002*		8.2418*		42.3953
3.67517			6.78e-002*		6.8343*		41.8838
3.6835			6.555e-002*		5.6923*		41.4266
3.69183			6.785e-002*		4.79915*		40.9942
3.70017			6.36e-002*		4.133*		40.5683
3.7085			7.145e-002*		3.65925*		40.2607
3.71683			8.265e-002*		3.3406*		40.0833
3.72517			8.24e-002*		3.14915*		39.821
3.7335			8.585e-002*		3.0664*		39.5633
3.74183			8.47e-002*		3.0598*		39.1873
3.75017			8.3e-002*		3.11545*		38.8115
3.7585			8.085e-002*		3.2171*		38.4168
3.76683			8.075e-002*		3.3492*		37.9759
3.77517			7.82e-002*		3.51185*		37.4652
3.7835			7.885e-002*		3.69255*		36.9972
3.79183			8.86e-002*		3.87355*		36.637
3.80017			9.075e-002*		4.07345*		36.2179
3.8085			9.055e-002*		4.2762*		35.8127
3.81683			8.39e-002*		4.46695*		35.3536
3.82517			8.26e-002*		4.6575*		34.9437
3.8335			7.76e-002*		4.84215*		34.5777
3.84183			7.72e-002*		5.0164*		34.2519
3.85017			7.415e-002*		5.1869*		33.9153
3.8585			7.395e-002*		5.34975*		33.6596
3.86683			7.86e-002*		5.50245*		33.5534
3.87517			8.33e-002*		5.6472*		33.4914
3.8835			8.45e-002*		5.7887*		33.4045
3.89183			7.79e-002*		5.91775*		33.2956
3.90017			7.515e-002*		6.0333*		33.1492
3.9085			7.635e-002*		6.1425*		33.0207
3.91683			7.255e-002*		6.2408*		32.8693
3.92517			7.285e-002*		6.32575*		32.6557
3.9335			6.675e-002*		6.40665*		32.4085
3.94183			7.25e-002*		6.47965*		32.1995
3.95017			7.835e-002*		6.54075*		32.0218
3.9585			8.33e-002*		6.60375*		31.7215
3.96683			8.52e-002*		6.65845*		31.381
3.97517			7.86e-002*		6.7016*		30.9095
3.9835			7.755e-002*		6.7415*		30.4412
3.99183			7.375e-002*		6.7669*		29.9276
4.00017			6.985e-002*		6.791*		29.3664
4.0085			6.76e-002*		6.80905*		28.7491
4.01683			6.6e-002*		6.81895*		28.1837
4.02517			8.01e-002*		6.8234*		27.7198
4.0335			8.3e-002*		6.826*		27.1695
4.04183			8.38e-002*		6.83025*		26.6395
4.05017			7.78e-002*		6.81705*		26.0084
4.0585			7.92e-002*		6.7989*		25.422
4.06683			7.47e-002*		6.7729*		24.834
4.07517			7.16e-002*		6.7438*		24.2489
4.0835			7.095e-002*		6.7106*		23.6173
4.09183			5.225e-002*		6.67225*		23.0664
4.10017			6.98e-002*		6.6309*		22.6389
4.1085			0.107*		6.5854*		22.213
4.11683			9.235e-002*		6.54865*		21.7916
4.12517			8.795e-002*		6.5018*		21.3342
4.1335			8.495e-002*		6.45475*		20.9107
4.14183			8.605e-002*		6.40235*		20.5251
4.15017			8.82e-002*		6.3501*		20.1719
4.1585			8.785e-002*		6.29425*		19.7983
4.16683			8.335e-002*		6.2375*		19.4957
4.17517			8.91e-002*		6.1781*		19.3084
4.1835			9.775e-002*		6.1208*		19.2035
4.19183			0.10095*		6.0674*		19.0791
4.20017			0.10015*		6.01495*		18.9836
4.2085			0.1003*		5.96115*		18.8438
4.21683			9.91e-002*		5.9003*		18.7676
4.22517			0.1*		5.839*		18.7182
4.2335			9.675e-002*		5.78165*		18.6526
4.24183			9.485e-002*		5.72185*		18.5948
4.25017			9.89e-002*		5.66365*		18.6119
4.2585			0.11165*		5.60835*		18.7405
4.26683			0.1107*		5.5527*		18.7962
4.27517			0.11265*		5.5048*		18.872
4.2835			0.11065*		5.4565*		18.8464
4.29183			0.11225*		5.41225*		18.8561
4.30017			0.11*		5.35925*		18.8697
4.3085			0.10805*		5.3164*		18.8794
4.31683			0.1049*		5.27635*		18.8605
4.32517			0.10565*		5.2429*		18.932
4.3335			0.11615*		5.22115*		19.1787
4.34183			0.11815*		5.20595*		19.4653
4.35017			0.12305*		5.2184*		19.8797
4.3585			0.11745*		5.2236*		20.4303
4.36683			0.114*		5.2424*		21.2729
4.37517			9.81e-002*		5.26095*		22.521
4.3835			0.11015*		5.2793*		24.2866
4.39183			0.113*		5.30885*		26.6837
4.40017			0.1067*		5.32025*		29.9992
4.4085			0.1365*		5.32655*		34.5348
4.41683			0.12855*		5.31745*		40.4542
4.42517			0.12935*		5.3038*		47.9169
4.4335			0.12995*		5.26715*		57.1993
4.44183			0.12555*		5.20785*		68.4375
4.45017			0.12845*		5.139*		81.7966
4.4585			0.13535*		5.0444*		97.2703
4.46683			0.13935*		4.9497*		114.795
4.47517			0.1482*		4.84365*		133.938
4.4835			0.17475*		4.7381*		154.562
4.49183			0.22035*		4.6208*		176.345
4.50017			0.2863*		4.52195*		198.223
4.5085			0.39225*		4.4203*		219.723
4.51683			0.56185*		4.32165*		240.173
4.52517			0.8411*		4.2297*		259.067
4.5335			1.285		4.13575		275.86
4.54183			1.9748		4.0491		290.32
4.55017			3.0279		3.9733		302.058
4.5585			4.5942		3.89965		311.283
4.56683			6.89265		3.8287		318.317
4.57517			10.1418		3.76445		322.449
4.5835			14.6317		3.70825		324.148
4.59183			20.6795		3.644		323.535
4.60017			28.5974		3.5848		321.001
4.6085			38.7012		3.51875		316.792
4.61683			51.2757		3.4533		311.228
4.62517			66.5315		3.39695		304.54
4.6335			84.4058		3.33575		296.94
4.64183			104.949		3.26925		289.213
4.65017			127.822		3.21265		280.706
4.6585			152.328		3.1662		271.763
4.66683			177.707		3.1113		262.551
4.67517			203.463		3.0578		253.042
4.6835			228.141		3.0048		243.727
4.69183			250.834		2.9504		234.508
4.70017			270.822		2.9007		225.5
4.7085			286.627		2.84945		216.419
4.71683			298.59		2.79945		207.928
4.72517			306.135		2.7545		199.774
4.7335			308.822		2.7135		191.793
4.74183			306.946		2.67685		184.207
4.75017			300.7		2.63555		176.964
4.7585			290.923		2.5961		170.17
4.76683			278.164		2.55285		163.847
4.77517			263.373		2.5145		157.99
4.7835			246.769		2.47525		152.417
4.79183			229.526		2.43795		147.36
4.80017			212.188		2.3991		142.805
4.8085			194.838		2.36635		138.363
4.81683			178.196		2.33945		134.157
4.82517			162.571		2.3058		130.055
4.8335			148.266		2.27475		126.124
4.84183			135.407		2.2389		122.411
4.85017			124.192		2.20125		118.868
4.8585			114.669		2.17015		115.434
4.86683			106.664		2.13915		112.184
4.87517			100.475		2.11055		109.337
4.8835			95.7342		2.08525		106.579
4.89183			92.3358		2.06525		104.019
4.90017			90.2096		2.0395		101.661
4.9085			89.1374		2.0221		99.5991
4.91683			89.0108		1.991		97.8841
4.92517			89.6466		1.96425		96.5181
4.9335			90.8896		1.93705		95.5123
4.94183			92.2585		1.9133		94.8313
4.95017			93.8925		1.885		94.7151
4.9585			95.5804		1.85925		94.9628
4.96683			96.8595		1.8515		95.4442
4.97517			97.7936		1.82585		96.1939
4.9835			98.2447		1.8042		97.1703
4.99183			98.1636		1.78035		98.343
5.00017			97.5063		1.7524		99.632
5.0085			96.4029		1.72945		101.037
5.01683			94.6548		1.69995		102.401
5.02517			92.4473		1.6762		103.872
5.0335			89.9584		1.64495		105.455
5.04183			86.9505		1.62845		106.735
5.05017			83.6006		1.60985		107.854
5.0585			79.9363		1.586		108.673
5.06683			76.0751		1.56735		109.284
5.07517			72.1021		1.5424		109.662
5.0835			68.0538		1.51815		109.768
5.09183			63.9909		1.48875		109.579
5.10017			59.9329		1.4689		109.191
5.1085			56.0321		1.44445		108.79
5.11683			52.1255		1.43165		107.985
5.12517			48.3401		1.414		106.938
5.1335			44.6963		1.39265		105.569
5.14183			41.5073		1.37945		103.996
5.15017			38.3717		1.35595		102.293
5.1585			35.3566		1.33835		100.419
5.16683			32.5744		1.3222		98.3704
5.17517			29.9473		1.3029		96.217
5.1835			27.5753		1.28835		94.1534
5.19183			25.3562		1.2778		91.9234
5.20017			23.3069		1.2815		89.5907
5.2085			21.421		1.27345		87.1619
5.21683			19.6852		1.27085		84.6697
5.22517			18.1078		1.2635		82.1717
5.2335			16.6729		1.25985		79.6736
5.24183			15.3766		1.2548		77.1812
5.25017			14.1758		1.2491		74.6627
5.2585			13.1134		1.24775		72.319
5.26683			12.1611		1.24725		70.0688
5.27517			11.2766		1.25485		67.772
5.2835			10.4755		1.2573		65.5379
5.29183			9.73465		1.25595		63.2627
5.30017			9.07015		1.25725		61.1146
5.3085			8.4752		1.24935		59.0471
5.31683			7.92865		1.2421		57.0518
5.32517			7.42735		1.23665		55.0773
5.3335			6.97405		1.22515		53.2867
5.34183			6.5835		1.2159		51.6921
5.35017			6.2038		1.20895		50.0716
5.3585			5.85955		1.19885		48.5505
5.36683			5.5326		1.1882		47.0067
5.37517			5.2341		1.173		45.5795
5.3835			4.9607		1.1555		44.2376
5.39183			4.71395		1.1348		42.9634
5.40017			4.4844		1.1173		41.7068
5.4085			4.27125		1.0965		40.5873
5.41683			4.0866		1.0742		39.6628
5.42517			3.913		1.05635		38.7325
5.4335			3.7485		1.04895		37.8548
5.44183			3.58915		1.028		36.959
5.45017			3.4446		1.0122		36.1406
5.4585			3.30815		0.9937		35.354
5.46683			3.1791		0.97445		34.6141
5.47517			3.0612		0.9531		33.858
5.4835			2.9402		0.93075		33.1755
5.49183			2.84595		0.9171		32.6259
5.50017			2.7617		0.896		32.1125
5.5085			2.67215		0.89245		31.5904
5.51683			2.5812		0.874		31.057
5.52517			2.4965		0.86195		30.5054
5.5335			2.4163		0.84835		29.9887
5.54183			2.33995		0.83055		29.4944
5.55017			2.26895		0.81505		28.9733
5.5585			2.19485		0.7961		28.466
5.56683			2.13135		0.7885		28.0603
5.57517			2.08595		0.76635		27.751
5.5835			2.02465		0.7682		27.3667
5.59183			1.9718		0.75165		27.0041
5.60017			1.9093		0.7491		26.5628
5.6085			1.85475		0.73705		26.1649
5.61683			1.80265		0.72475		25.7768
5.62517			1.74675		0.71025		25.3758
5.6335			1.6953		0.7048		24.9447
5.64183			1.64925		0.69645		24.593
5.65017			1.6191		0.68575		24.3815
5.6585			1.57815		0.69295		24.0926
5.66683			1.5406		0.68975		23.8276
5.67517			1.4932		0.6867		23.4763
5.6835			1.44795		0.68685		23.1719
5.69183			1.4069		0.68275		22.8699
5.70017			1.372		0.6787		22.5804
5.7085			1.33375		0.676		22.2332
5.71683			1.29305		0.67025		21.9517
5.72517			1.2656		0.66415		21.7861
5.7335			1.2386		0.6638		21.6184
5.74183			1.2033		0.66515		21.4298
5.75017			1.16475		0.6649		21.1953
5.7585			1.13005		0.6588		20.9459
5.76683			1.0942		0.64725		20.7288
5.77517			1.06195		0.6342		20.5191
5.7835			1.0276		0.6216		20.2508
5.79183			0.9878		0.6131		20.018
5.80017			0.9599		0.59965		19.8697
5.8085			0.94175		0.58715		19.7818
5.81683			0.9159		0.5844		19.6242
5.82517			0.88325		0.5734		19.4685
5.8335			0.85115		0.56225		19.244
5.84183			0.81715		0.5504		19.0383
5.85017			0.7871		0.5386		18.8419
5.8585			0.7603		0.5282		18.6155
5.86683			0.72815		0.5112		18.365
5.87517			0.7022		0.4984		18.1886
5.8835			0.691		0.4855		18.1227
5.89183			0.66685		0.48245		17.9766
5.90017			0.64455		0.47415		17.8398
5.9085			0.61585		0.4722		17.6054
5.91683			0.5912		0.4556		17.4043
5.92517			0.56675		0.44535		17.2139
5.9335			0.5425		0.43565		17.0223
5.94183			0.51925		0.4245		16.7642
5.95017			0.49495		0.4191		16.5805
5.9585			0.48715		0.4119		16.5049
5.96683			0.469		0.40835		16.3949
5.97517			0.45115		0.4077		16.2783
5.9835			0.427		0.40225		16.0948
5.99183			0.40605		0.39925		16.1977
6.00017			0.3831		0.39355		16.0588
6.0085			0.36745		0.38585		15.8865
6.01683			0.34785		0.3765		15.6845
6.02517			0.3227		0.37035		15.5453
6.0335			0.3123		0.3648		15.5023
6.04183			0.30455		0.36305		15.4895
6.05017			0.28715		0.3652		15.4324
6.0585			0.27235		0.3606		15.3512
6.06683			0.25135		0.35815		15.2356
6.07517			0.22985		0.35095		15.1307
6.0835			0.21495		0.34305		15.0337
6.09183			0.19755		0.33185		14.8919
6.10017			0.1767		0.32505		14.761
6.1085			0.161		0.31845		14.6943
6.11683			0.15795		0.31105		14.7169
6.12517			0.1433		0.3157		14.6659
6.1335			0.13125		0.3054		14.622
6.14183			0.10955		0.30525		14.5002
6.15017			0.09325		0.2945		14.4103
6.1585			0.07535		0.28825		14.3215
6.16683			0.05985		0.2808		14.221
6.17517			0.0433		0.27145		14.0749
6.1835			0.0291		0.26		13.9969
6.19183			0.0282		0.25295		14.0244
6.20017			0.0132		0.25425		13.996
6.2085			0.00215		0.2498		13.9694
6.21683			-0.01325		0.24715		13.869
6.22517			-0.0266		0.2405		13.7848
6.2335			-0.04335		0.23435		13.7054
6.24183			-0.0579		0.22565		13.6358
6.25017			-0.07075		0.21865		13.4963
6.2585			-0.09275		0.2103		13.4136
6.26683			-0.09395		0.2017		13.42
6.27517			-0.0998		0.20155		13.4263
6.2835			-0.11055		0.1985		13.4077
6.29183			-0.1244		0.19885		13.3368
6.30017			-0.1364		0.1941		13.2619
6.3085			-0.153		0.1863		13.1922
6.31683			-0.16455		0.17845		13.1333
6.32517			-0.17895		0.1746		13.0163
6.3335			-0.194		0.1632		12.933
6.34183			-0.20235		0.156		12.9139
6.35017			-0.2022		0.15065		12.9549
6.3585			-0.21075		0.15825		12.9324
6.36683			-0.2214		0.1538		12.9126
6.37517			-0.2364		0.1467		12.8192
6.3835			-0.2505		0.1447		12.7563
6.39183			-0.2612		0.13405		12.6924
6.40017			-0.2703		0.12855		12.6189
6.4085			-0.28305		0.11965		12.5114
6.41683			-0.29345		0.1156		12.4666
6.42517			-0.2921		0.1085		12.5238
6.4335			-0.2976		0.113		12.5067
6.44183			-0.3057		0.10805		12.5053
6.45017			-0.31905		0.104		12.419
6.4585			-0.3291		0.09705		12.3622
6.46683			-0.34195		0.0917		12.3049
6.47517			-0.3488		0.08885		12.2486
6.4835			-0.357		0.0808		12.1271
6.49183			-0.3718		0.07675		12.0769
6.50017			-0.3688		0.0659		12.1116
6.5085			-0.37115		0.0681		12.125
6.51683			-0.3762		0.0649		12.1246
6.52517			-0.38635		0.06095		12.0642
6.5335			-0.397		0.05355		12.0275
6.54183			-0.40325		0.04775		11.9767
6.55017			-0.41735		0.03805		11.9327
6.5585			-0.42455		0.03295		11.834
6.56683			-0.4374		0.02435		11.78
6.57517			-0.43915		0.01585		11.8026
6.5835			-0.43915		0.0154		11.8625
6.59183			-0.4455		0.01335		11.8666
6.60017			-0.45705		0.0108		11.8625
6.6085			-0.45755		0.0091		11.8194
6.61683			-0.4735		0.00525		11.7987
6.62517			-0.47615		0.00125		11.7745
6.6335			-0.4866		-0.0077		11.7193
6.64183			-0.4998		-0.01155		11.6711
6.65017			-0.5039		-0.01605		11.6879
6.6585			-0.4998		-0.018		11.7904
6.66683			-0.50615		-0.01055		11.8204
6.67517			-0.5115		-0.0094		11.8686
6.6835			-0.52195		-0.01395		11.8303
6.69183			-0.53165		-0.0172		11.8285
6.70017			-0.53865		-0.01985		11.8327
6.7085			-0.5478		-0.0222		11.8195
6.71683			-0.55455		-0.02785		11.7591
6.72517			-0.56395		-0.02905		11.7643
6.7335			-0.55975		-0.03215		11.8691
6.74183			-0.56195		-0.0256		11.9193
6.75017			-0.56745		-0.0223		11.9694
6.7585			-0.57675		-0.02565		11.9375
6.76683			-0.58645		-0.0237		11.9332
6.77517			-0.5893		-0.02885		11.9184
6.7835			-0.59935		-0.03085		11.9038
6.79183			-0.60665		-0.039		11.8263
6.80017			-0.6171		-0.0395		11.7939
6.8085			-0.61555		-0.04635		11.8413
6.81683			-0.61535		-0.0381		11.8873
6.82517			-0.6167		-0.03925		11.8956
6.8335			-0.62315		-0.04265		11.8667
6.84183			-0.63495		-0.04065		11.8089
6.85017			-0.63915		-0.04775		11.7669
6.8585			-0.64575		-0.05055		11.7196
6.86683			-0.6503		-0.05515		11.6271
6.87517			-0.66175		-0.0569		11.555
6.8835			-0.66525		-0.06655		11.5479
6.89183			-0.6559		-0.0646		11.5941
6.90017			-0.66		-0.0617		11.5746
6.9085			-0.6624		-0.06355		11.564
6.91683			-0.6726		-0.06285		11.4771
6.92517			-0.68015		-0.0694		11.4212
6.9335			-0.68505		-0.07815		11.3673
6.94183			-0.68975		-0.08425		11.2929
6.95017			-0.69845		-0.09045		11.1964
6.9585			-0.7036		-0.0883		11.1562
6.96683			-0.6975		-0.0902		11.2177
6.97517			-0.699		-0.08355		11.2072
6.9835			-0.70055		-0.08655		11.2167
6.99183			-0.7125		-0.08665		11.1398
7.00017			-0.71295		-0.09065		11.0994
7.0085			-0.722		-0.0946		11.0509
7.01683			-0.72305		-0.09955		11.0079
7.02517			-0.73025		-0.1054		10.9011
7.0335			-0.7394		-0.10805		10.8599
7.04183			-0.7323		-0.1132		10.9078
7.05017			-0.7331		-0.1061		10.93
7.0585			-0.7346		-0.1073		10.9375
7.06683			-0.7417		-0.1057		10.8897
7.07517			-0.74745		-0.10695		10.8493
7.0835			-0.7506		-0.1047		10.8122
7.09183			-0.7556		-0.11015		10.7758
7.10017			-0.7594		-0.11895		10.6868
7.1085			-0.76965		-0.1193		10.628
7.11683			-0.7697		-0.12635		10.6474
7.12517			-0.7631		-0.1184		10.6918
7.1335			-0.7634		-0.11935		10.6989
7.14183			-0.767		-0.1212		10.6816
7.15017			-0.7759		-0.11935		10.6148
7.1585			-0.77865		-0.1208		10.577
7.16683			-0.7857		-0.1199		10.5384
7.17517			-0.7915		-0.1297		10.4664
7.1835			-0.7961		-0.1302		10.3934
7.19183			-0.7989		-0.1325		10.3764
7.20017			-0.79025		-0.1338		10.4438
7.2085			-0.7931		-0.12305		10.4434
7.21683			-0.7941		-0.12005		10.4573
7.22517			-0.8004		-0.1229		10.3809
7.2335			-0.80745		-0.1202		10.3455
7.24183			-0.81535		-0.12385		10.3082
7.25017			-0.8165		-0.1242		10.2588
7.2585			-0.82055		-0.12735		10.1642
7.26683			-0.82585		-0.12555		10.1318
7.27517			-0.8188		-0.12865		10.2025
7.2835			-0.815		-0.11745		10.2139
7.29183			-0.8156		-0.11355		10.2362
7.30017			-0.8247		-0.1127		10.1789
7.3085			-0.8259		-0.1136		10.1465
7.31683			-0.83035		-0.11195		10.1197
7.32517			-0.8334		-0.10955		10.091
7.3335			-0.84065		-0.10845		9.996
7.34183			-0.84795		-0.10965		9.96055
7.35017			-0.84245		-0.10925		10.0039
7.3585			-0.83745		-0.0941		10.0559
7.36683			-0.83865		-0.08735		10.0671
7.37517			-0.84215		-0.07655		10.0538
7.3835			-0.84465		-0.06815		10.0061
7.39183			-0.85055		-0.06585		9.983
7.40017			-0.85335		-0.05595		9.96485
7.4085			-0.85755		-0.04845		9.90375
7.41683			-0.86915		-0.03855		9.85275
7.42517			-0.8641		-0.0224		9.87335
7.4335			-0.855		-0.0066		9.9519
7.44183			-0.8573		0.01815		9.96385
7.45017			-0.8557		0.03755		9.9932
7.4585			-0.8649		0.06285		9.93925
7.46683			-0.86775		0.08235		9.91705
7.47517			-0.8741		0.103		9.90935
7.4835			-0.87705		0.1276		9.8691
7.49183			-0.87785		0.1464		9.80485
7.50017			-0.88335		0.17655		9.8016
7.5085			-0.8749		0.1971		9.89495
7.51683			-0.87335		0.2345		9.9229
7.52517			-0.8747		0.26215		9.95775
7.5335			-0.88105		0.28645		9.9169
7.54183			-0.88435		0.30895		9.9045
7.55017			-0.88825		0.33365		9.897
7.5585			-0.88915		0.34585		9.87325
7.56683			-0.89305		0.35685		9.7979
7.57517			-0.89895		0.3714		9.7778
7.5835			-0.8922		0.3802		9.84765
7.59183			-0.8906		0.398		9.9011
7.60017			-0.89095		0.405		9.9345
7.6085			-0.8955		0.41125		9.91595
7.61683			-0.89605		0.40395		9.89965
7.62517			-0.90075		0.3969		9.8787
7.6335			-0.90285		0.3857		9.86195
7.64183			-0.90495		0.37125		9.7829
7.65017			-0.91485		0.35385		9.74155
7.6585			-0.91095		0.3332		9.7778
7.66683			-0.90205		0.3262		9.846
7.67517			-0.9034		0.30755		9.858
7.6835			-0.90275		0.28915		9.8642
7.69183			-0.90695		0.2619		9.80715
7.70017			-0.91215		0.23855		9.77835
7.7085			-0.9148		0.21325		9.74715
7.71683			-0.91865		0.1852		9.6834
7.72517			-0.9237		0.1624		9.61215
7.7335			-0.9249		0.13425		9.59555
7.74183			-0.9129		0.1178		9.6777
7.75017			-0.91405		0.102		9.67695
7.7585			-0.91235		0.08305		9.68915
7.76683			-0.91445		0.06995		9.6163
7.77517			-0.9182		0.0502		9.5738
7.7835			-0.9206		0.0344		9.5335
7.79183			-0.9204		0.0208		9.48225
7.80017			-0.92245		0.0085		9.37875
7.8085			-0.9249		-0.0024		9.3379
7.81683			-0.913		-0.00385		9.3944
7.82517			-0.91095		0.00695		9.4097
7.8335			-0.9061		0.0063		9.41625
7.84183			-0.90725		0.0084		9.35355
7.85017			-0.9024		0.0118		9.31445
7.8585			-0.9037		0.0082		9.2691
7.86683			-0.90485		0.01745		9.22935
7.87517			-0.902		0.026		9.12865
7.8835			-0.9055		0.0376		9.0742
7.89183			-0.8936		0.04525		9.10905
7.90017			-0.8806		0.07215		9.14735
7.9085			-0.8778		0.0857		9.1538
7.91683			-0.8731		0.10495		9.13525
7.92517			-0.87025		0.1242		9.086
7.9335			-0.86665		0.1358		9.05265
7.94183			-0.86445		0.14535		9.02205
7.95017			-0.86445		0.1601		8.9403
7.9585			-0.8632		0.16955		8.88355
7.96683			-0.85695		0.17745		8.8873
7.97517			-0.84075		0.19565		8.964
7.9835			-0.83845		0.21225		8.9708
7.99183			-0.8315		0.21805		8.99595
8.00017			-0.83525		0.2232		8.9321
8.0085			-0.8352		0.2175		8.9082
8.01683			-0.8333		0.2138		8.88065
8.02517			-0.834		0.21365		8.83845
8.0335			-0.83485		0.2065		9.69265
8.04183			-0.83445		0.1969		9.59045
8.05017			-0.82695		0.19255		9.5465
8.0585			-0.82335		0.18845		9.6075
8.06683			-0.82475		0.17615		9.65215
8.07517			-0.8274		0.1685		9.6711
8.0835			-0.8308		0.14865		9.6299
8.09183			-0.83835		0.1305		9.5933
8.10017			-0.8417		0.1104		9.56335
8.1085			-0.84695		0.08885		9.56235
8.11683			-0.8542		0.06845		9.4366
8.12517			-0.8482		0.05155		9.3881
8.1335			-0.84925		0.04265		9.4162
8.14183			-0.85145		0.02475		9.4899
8.15017			-0.85685		0.0116		9.5029
8.1585			-0.86615		-0.00995		9.5033
8.16683			-0.8668		-0.02835		9.4485
8.17517			-0.87695		-0.04535		9.4229
8.1835			-0.87925		-0.0634		9.3986
8.19183			-0.88705		-0.0808		9.3391
8.20017			-0.88885		-0.09375		9.2689
8.2085			-0.8828		-0.09505		9.26625
8.21683			-0.8835		-0.10795		9.36685
8.22517			-0.88665		-0.11835		9.38815
8.2335			-0.8914		-0.1296		9.4169
8.24183			-0.897		-0.141		9.3594
8.25017			-0.90145		-0.1518		9.3431
8.2585			-0.9094		-0.16265		9.32165
8.26683			-0.91265		-0.1696		9.29045
8.27517			-0.9148		-0.17745		9.2063
8.2835			-0.90585		-0.17625		9.1853
8.29183			-0.9038		-0.17915		9.2775
8.30017			-0.9063		-0.18295		9.32135
8.3085			-0.9122		-0.1846		9.35595
8.31683			-0.91535		-0.1949		9.3157
8.32517			-0.9174		-0.2015		9.3043
8.3335			-0.9224		-0.2017		9.2895
8.34183			-0.92465		-0.2146		9.2733
8.35017			-0.92925		-0.2198		9.18635
8.3585			-0.9202		-0.21705		9.15655
8.36683			-0.9205		-0.21295		9.21735
8.37517			-0.9194		-0.21575		9.28885
8.3835			-0.92435		-0.21825		9.32175
8.39183			-0.93415		-0.227		9.318
8.40017			-0.9345		-0.2325		9.2912
8.4085			-0.93635		-0.23675		9.2845
8.41683			-0.94075		-0.24355		9.27145
8.42517			-0.94565		-0.24975		9.20325
8.4335			-0.94165		-0.25325		9.162
8.44183			-0.9344		-0.24945		9.18485
8.45017			-0.9333		-0.25345		9.29225
8.4585			-0.9352		-0.2526		9.32075
8.46683			-0.94115		-0.26		9.35365
8.47517			-0.9478		-0.27045		9.30745
8.4835			-0.94925		-0.27705		9.3028
8.49183			-0.9566		-0.28325		9.29175
8.50017			-0.9607		-0.2868		9.2572
8.5085			-0.9616		-0.2929		9.19005
8.51683			-0.95095		-0.29015		9.1843
8.52517			-0.9526		-0.29165		9.29845
8.5335			-0.9518		-0.29475		9.33695
8.54183			-0.9583		-0.2952		9.37785
8.55017			-0.96605		-0.30525		9.3404
8.5585			-0.97005		-0.3107		9.33015
8.56683			-0.9713		-0.31595		9.32225
8.57517			-0.9735		-0.31745		9.3115
8.5835			-0.97645		-0.32075		9.23375
8.59183			-0.9682		-0.32175		9.2151
8.60017			-0.96865		-0.3189		9.29575
8.6085			-0.9709		-0.3212		9.3633
8.61683			-0.97465		-0.32045		9.4053
8.62517			-0.9799		-0.3263		9.38915
8.6335			-0.9808		-0.33055		9.3718
8.64183			-0.98235		-0.33905		9.36465
8.65017			-0.9837		-0.34435		9.36205
8.6585			-0.99225		-0.3431		9.29195
8.66683			-0.9893		-0.3491		9.2641
8.67517			-0.97705		-0.3371		9.31105
8.6835			-0.99585		-0.338		9.41045
8.69183			-0.9983		-0.34045		9.4455
8.70017			-1.0029		-0.34885		9.4636
8.7085			-0.99445		-0.3525		9.4333
8.71683			-0.996		-0.3573		9.4272
8.72517			-0.9745		-0.3589		9.4283
8.7335			-1.00295		-0.3624		9.38655
8.74183			-1.002		-0.3664		9.3323
8.75017			-0.98225		-0.35515		9.34835
8.7585			-0.99525		-0.35845		9.4689
8.76683			-0.9918		-0.3601		9.5019
8.77517			-0.99705		-0.3586		9.5497
8.7835			-0.99085		-0.3632		9.50965
8.79183			-0.99865		-0.3674		9.51335
8.80017			-1.00155		-0.36885		9.5071
8.8085			-1.0018		-0.37295		9.4899
8.81683			-1.00595		-0.37815		9.42105
8.82517			-0.993		-0.37195		9.4163
8.8335			-0.99625		-0.37045		9.522
8.84183			-0.9914		-0.3719		9.57805
8.85017			-0.997		-0.367		9.6229
8.8585			-0.99825		-0.37225		9.6012
8.86683			-1.00135		-0.37565		9.602
8.87517			-1.0023		-0.378		9.59955
8.8835			-1.0012		-0.38195		9.5995
8.89183			-1.0061		-0.3891		9.5277
8.90017			-0.99645		-0.3854		9.5148
8.9085			-0.9931		-0.37745		9.583
8.91683			-0.99225		-0.3816		9.67265
8.92517			-0.99715		-0.38005		9.70995
8.9335			-0.99935		-0.38795		9.7229
8.94183			-1.0033		-0.385		9.71235
8.95017			-1.0054		-0.39075		9.70785
8.9585			-1.0056		-0.395		9.70875
8.96683			-1.0101		-0.3986		9.6575
8.97517			-1.0085		-0.4014		9.6238
8.9835			-1.0016		-0.3903		9.65875
8.99183			-1		-0.3959		9.778
9.00017			-0.9979		-0.3917		9.8131
9.0085			-1.0062		-0.39615		9.85555
9.01683			-1.004		-0.40005		9.8196
9.02517			-1.0068		-0.40435		9.82065
9.0335			-1.0074		-0.4072		9.82495
9.04183			-1.014		-0.41065		9.80565
9.05017			-1.0151		-0.41		9.7464
9.0585			-0.9995		-0.4022		9.75265
9.06683			-1.0012		-0.407		9.87945
9.07517			-0.9999		-0.4027		9.93
9.0835			-1.0026		-0.4067		9.97915
9.09183			-1.00745		-0.40825		9.95315
9.10017			-1.00885		-0.40995		9.9551
9.1085			-1.0088		-0.41655		9.95975
9.11683			-1.0074		-0.41625		9.96235
9.12517			-1.0113		-0.4227		9.89635
9.1335			-1.00065		-0.4208		9.88945
9.14183			-0.99515		-0.4146		9.98445
9.15017			-0.99685		-0.4144		10.0676
9.1585			-0.99935		-0.41575		10.1175
9.16683			-1.0009		-0.41945		10.1161
9.17517			-1.0026		-0.4229		10.1168
9.1835			-1.0035		-0.4254		10.1237
9.19183			-1.0084		-0.42985		10.1342
9.20017			-1.00885		-0.43005		10.087
9.2085			-1.0051		-0.4336		10.0725
9.21683			-0.99675		-0.427		10.1318
9.22517			-0.99285		-0.4261		10.2472
9.2335			-0.995		-0.42625		10.2983
9.24183			-1.00245		-0.42315		10.342
9.25017			-0.9982		-0.42955		10.3351
9.2585			-1.00175		-0.43265		10.3455
9.26683			-0.9956		-0.43765		10.3566
9.27517			-1.0038		-0.4386		10.3365
9.2835			-1.00275		-0.44475		10.3029
9.29183			-0.9884		-0.4297		10.335
9.30017			-0.98725		-0.4334		10.4759
9.3085			-0.9852		-0.43045		10.5337
9.31683			-0.9873		-0.43285		10.6
9.32517			-0.9905		-0.4387		10.5889
9.3335			-0.9912		-0.43995		10.6073
9.34183			-0.99475		-0.44505		10.6224
9.35017			-0.9926		-0.4458		10.6341
9.3585			-0.9956		-0.44985		10.5884
9.36683			-0.98435		-0.44325		10.6072
9.37517			-0.9812		-0.44175		10.7326
9.3835			-0.9791		-0.43995		10.8155
9.39183			-0.98135		-0.4416		10.888
9.40017			-0.98325		-0.4473		10.883
9.4085			-0.9881		-0.45115		10.9134
9.41683			-0.9868		-0.4531		10.9316
9.42517			-0.98465		-0.45485		10.9504
9.4335			-0.99035		-0.45425		10.9045
9.44183			-0.9832		-0.4516		10.9059
9.45017			-0.9764		-0.4484		10.9978
9.4585			-0.9763		-0.44605		11.1105
9.46683			-0.9791		-0.44595		11.1717
9.47517			-0.97615		-0.4517		11.2057
9.4835			-0.9812		-0.4508		11.207
9.49183			-0.98515		-0.4534		11.2259
9.50017			-0.98445		-0.45965		11.2446
9.5085			-0.9914		-0.4619		11.2125
9.51683			-0.9859		-0.46365		11.1917
9.52517			-0.9774		-0.4525		11.24
9.5335			-0.97645		-0.45265		11.3742
9.54183			-0.9764		-0.4509		11.4261
9.55017			-0.9791		-0.45245		11.4826
9.5585			-0.98175		-0.4564		11.4572
9.56683			-0.9863		-0.4588		11.4651
9.57517			-0.98505		-0.4635		11.4792
9.5835			-0.99135		-0.46635		11.4704
9.59183			-0.99345		-0.4677		11.4253
9.60017			-0.9799		-0.45805		11.4319
9.6085			-0.97845		-0.45915		11.5601
9.61683			-0.9747		-0.45725		11.6142
9.62517			-0.9816		-0.4583		11.6679
9.6335			-0.98245		-0.46375		11.641
9.64183			-0.97945		-0.4675		11.6451
9.65017			-0.9844		-0.4672		11.6443
9.6585			-0.9856		-0.4667		11.6456
9.66683			-0.9893		-0.4751		11.5747
9.67517			-0.9788		-0.4643		11.5626
9.6835			-0.97495		-0.46695		11.6525
9.69183			-0.97315		-0.46265		11.7311
9.70017			-0.97245		-0.4653		11.7685
9.7085			-0.97585		-0.4637		11.7627
9.71683			-0.97595		-0.4689		11.7433
9.72517			-0.97785		-0.4724		11.7421
9.7335			-0.9782		-0.47465		11.7403
9.74183			-0.98125		-0.4786		11.6821
9.75017			-0.97625		-0.4752		11.6504
9.7585			-0.9672		-0.4715		11.6949
9.76683			-0.96565		-0.47085		11.7982
9.77517			-0.9633		-0.46995		11.8326
9.7835			-0.96685		-0.4729		11.8574
9.79183			-0.97085		-0.4779		11.8233
9.80017			-0.97155		-0.4782		11.8166
9.8085			-0.97005		-0.48115		11.8129
9.81683			-0.97335		-0.4853		11.7758
9.82517			-0.9704		-0.4849		11.7189
9.8335			-0.95815		-0.47925		11.7284
9.84183			-0.9569		-0.4792		11.8451
9.85017			-0.9527		-0.4797		11.8814
9.8585			-0.9587		-0.4799		11.9252
9.86683			-0.9606		-0.48815		11.8875
9.87517			-0.9619		-0.4914		11.8838
9.8835			-0.96255		-0.49415		11.8837
9.89183			-0.9634		-0.49505		11.8666
9.90017			-0.9652		-0.4978		11.793
9.9085			-0.9528		-0.4901		11.7808
9.91683			-0.9507		-0.48885		11.8848
9.92517			-0.95035		-0.48925		11.9472
9.9335			-0.9533		-0.49175		11.9861
9.94183			-0.95225		-0.49715		11.9672
9.95017			-0.95435		-0.4983		11.9611
9.9585			-0.9581		-0.5006		11.958
9.96683			-0.9586		-0.5022		11.9534
9.97517			-0.96		-0.5092		11.8853
9.9835			-0.95615		-0.50255		11.8673
9.99183			-0.948		-0.50055		11.9301
10.0002			-0.9482		-0.4985		12.0267
10.0085			-0.9479		-0.4989		12.0637
10.0168			-0.95385		-0.50155		12.0751
10.0252			-0.9518		-0.5008		12.0527
10.0335			-0.95405		-0.50315		12.0531
10.0418			-0.9575		-0.5108		12.0556
10.0502			-0.9632		-0.51245		12.0104
10.0585			-0.96095		-0.51145		11.9735
10.0668			-0.95085		-0.5053		12.0053
10.0752			-0.9458		-0.50395		12.1293
10.0835			-0.94705		-0.5022		12.1669
10.0918			-0.95015		-0.5051		12.2101
10.1002			-0.95205		-0.50815		12.1799
10.1085			-0.9505		-0.5112		12.1835
10.1168			-0.9574		-0.51415		12.1875
10.1252			-0.96105		-0.5154		12.1776
10.1335			-0.96125		-0.51995		12.1221
10.1418			-0.94805		-0.5061		12.1313
10.1502			-0.95045		-0.5088		12.2607
10.1585			-0.94695		-0.50795		12.3173
10.1668			-0.95525		-0.5067		12.3706
10.1752			-0.9555		-0.50945		12.3568
10.1835			-0.95825		-0.51055		12.3608
10.1918			-0.95645		-0.51515		12.3814
10.2002			-0.9597		-0.51825		12.3943
10.2085			-0.96335		-0.51915		12.3413
10.2168			-0.9533		-0.50915		12.3479
10.2252			-0.94945		-0.51295		12.4503
10.2335			-0.9508		-0.50875		12.5518
10.2418			-0.95465		-0.51345		12.6144
10.2502			-0.95395		-0.5159		12.641
10.2585			-0.9576		-0.5193		12.6618
10.2668			-0.9585		-0.52005		12.6789
10.2752			-0.9584		-0.5263		12.7158
10.2835			-0.9671		-0.5284		12.6875
10.2918			-0.9601		-0.52225		12.686
10.3002			-0.95225		-0.51785		12.7701
10.3085			-0.95145		-0.5191		12.9206
10.3168			-0.9522		-0.5187		12.9879
10.3252			-0.953		-0.5195		13.0586
10.3335			-0.95925		-0.52375		13.0765
10.3418			-0.96135		-0.52735		13.1114
10.3502			-0.96235		-0.52855		13.1534
10.3585			-0.96715		-0.5367		13.1678
10.3668			-0.96745		-0.53475		13.1609
10.3752			-0.9554		-0.5279		13.2144
10.3835			-0.9531		-0.52795		13.3885
10.3918			-0.9512		-0.5248		13.4724
10.4002			-0.95705		-0.52615		13.5618
10.4085			-0.96305		-0.5284		13.5732
10.4168			-0.96355		-0.533		13.6187
10.4252			-0.96185		-0.53715		13.6654
10.4335			-0.96615		-0.536		13.7093
10.4418			-0.9674		-0.5417		13.6812
10.4502			-0.9572		-0.5328		13.7133
10.4585			-0.956		-0.53315		13.8659
10.4668			-0.9542		-0.532		13.972
10.4752			-0.9592		-0.5369		14.0553
10.4835			-0.9597		-0.53525		14.0782
10.4918			-0.9608		-0.5418		14.112
10.5002			-0.96215		-0.53985		14.1426
10.5085			-0.9622		-0.5413		14.1786
10.5168			-0.9648		-0.546		14.1428
10.5252			-0.9618		-0.53845		14.1496
10.5335			-0.9544		-0.5369		14.2346
10.5418			-0.9532		-0.53385		14.3547
10.5502			-0.95615		-0.53595		14.4052
10.5585			-0.95645		-0.53705		14.4368
10.5668			-0.9567		-0.53665		14.417
10.5752			-0.96225		-0.53945		14.4031
10.5835			-0.9613		-0.542		14.3834
10.5918			-0.97045		-0.54245		14.315
10.6002			-0.9681		-0.5395		14.2315
10.6085			-0.95565		-0.5319		14.2192
10.6168			-0.9549		-0.52905		14.3143
10.6252			-0.95295		-0.5265		14.3178
10.6335			-0.9535		-0.5218		14.3347
10.6418			-0.95945		-0.52775		14.2764
10.6502			-0.9612		-0.5298		14.2426
10.6585			-0.9614		-0.52815		14.2189
10.6668			-0.96615		-0.52825		14.1753
10.6752			-0.9686		-0.52755		14.0846
10.6835			-0.9546		-0.5136		14.0473
10.6918			-0.9525		-0.5146		14.132
10.7002			-0.9498		-0.51035		14.1486
10.7085			-0.955		-0.51015		14.1535
10.7168			-0.95445		-0.50945		14.0896
10.7252			-0.9579		-0.5108		14.0496
10.7335			-0.95925		-0.50985		14.0024
10.7418			-0.95745		-0.50805		13.9637
10.7502			-0.96375		-0.5068		13.8492
10.7585			-0.95365		-0.4943		13.7929
10.7668			-0.9507		-0.49145		13.832
10.7752			-0.94775		-0.48805		13.8674
10.7835			-0.94975		-0.4869		13.8664
10.7918			-0.95375		-0.4915		13.8226
10.8002			-0.9521		-0.4922		13.7745
10.8085			-0.95665		-0.48945		13.7265
10.8168			-0.95565		-0.49055		13.6807
10.8252			-0.96135		-0.49545		13.583
10.8335			-0.95545		-0.4837		13.5048
10.8418			-0.94745		-0.4809		13.5041
10.8502			-0.94425		-0.47945		13.5721
10.8585			-0.94415		-0.4771		13.5662
10.8668			-0.94695		-0.4832		13.5581
10.8752			-0.9492		-0.486		13.4868
10.8835			-0.94995		-0.48835		13.4464
10.8918			-0.95335		-0.4937		13.4129
10.9002			-0.9528		-0.49505		13.3527
10.9085			-0.9558		-0.49475		13.2683
10.9168			-0.9435		-0.4961		13.2525
10.9252			-0.9417		-0.5015		13.3625
10.9335			-0.93915		-0.49485		13.3926
10.9418			-0.94315		-0.51205		13.4322
10.9502			-0.94535		-0.53075		13.3968
10.9585			-0.9458		-0.5024		13.3997
10.9668			-0.94865		-0.4988		13.4146
10.9752			-0.9479		-0.5265		13.4309
10.9835			-0.9497		-0.5142		13.3971
10.9918			-0.94205		-0.50855		13.4273
11.0002			-0.938		-0.5124		13.5782
11.0085			-0.93615		-0.51565		13.6975
11.0168			-0.9387		-0.5205		13.8058
11.0252			-0.9374		-0.5257		13.8594
11.0335			-0.93875		-0.5291		13.9347
11.0418			-0.9442		-0.5374		14.0117
11.0502			-0.93925		-0.54075		14.092
11.0585			-0.94605		-0.54345		14.1115
11.0668			-0.93915		-0.5363		14.1677
11.0752			-0.93135		-0.5371		14.3034
11.0835			-0.9294		-0.5479		14.4725
11.0918			-0.9316		-0.542		14.5737
11.1002			-0.93135		-0.5449		14.6519
11.1085			-0.93535		-0.55315		14.6615
11.1168			-0.93465		-0.5544		14.6847
11.1252			-0.93895		-0.56055		14.6975
11.1335			-0.9419		-0.5646		14.6564
11.1418			-0.9384		-0.56425		14.5933
11.1502			-0.9282		-0.56245		14.584
11.1585			-0.9264		-0.5629		14.6626
11.1668			-0.92295		-0.56555		14.6363
11.1752			-0.9276		-0.5708		14.6023
11.1835			-0.9276		-0.57305		14.4783
11.1918			-0.9299		-0.578		14.3707
11.2002			-0.93045		-0.5812		14.2584
11.2085			-0.93445		-0.587		14.1203
11.2168			-0.93455		-0.5848		13.9297
11.2252			-0.9235		-0.5788		13.7913
11.2335			-0.92075		-0.57975		13.7681
11.2418			-0.91895		-0.58025		13.6813
11.2502			-0.92355		-0.5864		13.5816
11.2585			-0.9229		-0.59475		13.4119
11.2668			-0.92355		-0.59805		13.2641
11.2752			-0.9243		-0.5975		13.1227
11.2835			-0.92425		-0.6008		12.9844
11.2918			-0.9282		-0.60405		12.7784
11.3002			-0.92065		-0.5905		12.6308
11.3085			-0.9151		-0.59555		12.5839
11.3168			-0.9142		-0.59485		12.5533
11.3252			-0.914		-0.60035		12.4817
11.3335			-0.9129		-0.60205		12.3787
11.3418			-0.91795		-0.60745		12.2639
11.3502			-0.9158		-0.6086		12.1671
11.3585			-0.92035		-0.61345		12.0786
11.3668			-0.9248		-0.61625		11.9472
11.3752			-0.92005		-0.60705		11.8353
11.3835			-0.9065		-0.60735		11.802
11.3918			-0.90365		-0.60435		11.8552
11.4002			-0.9034		-0.60545		11.8267
11.4085			-0.90985		-0.6102		11.8094
11.4168			-0.9112		-0.61085		11.7278
11.4252			-0.9117		-0.6162		11.6758
11.4335			-0.91105		-0.6161		11.6335
11.4418			-0.91205		-0.62295		11.5666
11.4502			-0.91455		-0.6187		11.4703
11.4585			-0.89925		-0.61485		11.4458
11.4668			-0.89865		-0.61635		11.5375
11.4752			-0.89725		-0.6121		11.5574
11.4835			-0.9002		-0.6185		11.5861
11.4918			-0.899		-0.62115		11.5348
11.5002			-0.9		-0.62105		11.5207
11.5085			-0.90005		-0.62585		11.5135
11.5168			-0.9006		-0.6309		11.503
11.5252			-0.9048		-0.6266		11.427
11.5335			-0.89155		-0.6193		11.4115
11.5418			-0.8906		-0.6183		11.4979
11.5502			-0.887		-0.61635		11.5557
11.5585			-0.89055		-0.62275		11.5753
11.5668			-0.89025		-0.6249		11.5245
11.5752			-0.89185		-0.6285		11.4579
11.5835			-0.8897		-0.63165		11.375
11.5918			-0.88815		-0.63435		11.2652
11.6002			-0.89515		-0.63635		11.0602
11.6085			-0.886		-0.6259		10.8477
11.6168			-0.87545		-0.62635		10.6706
11.6252			-0.8734		-0.6222		10.4794
11.6335			-0.87355		-0.62885		10.1901
11.6418			-0.8752		-0.6327		9.8408
11.6502			-0.87495		-0.6348		9.40875
11.6585			-0.8743		-0.63785		8.9616
11.6668			-0.8772		-0.6421		8.49035
11.6752			-0.8802		-0.64545		7.9772
11.6835			-0.8734		-0.6377		7.4319
11.6918			-0.86235		-0.63145		6.94935
11.7002			-0.85765		-0.6335		6.5549
11.7085			-0.85015		-0.6331		6.10745
11.7168			-0.85585		-0.6397		5.68665
11.7252			-0.85545		-0.6417		5.23475
11.7335			-0.85265		-0.64385		4.83855
11.7418			-0.85145		-0.64485		4.4823
11.7502			-0.8517		-0.64985		4.15815
11.7585			-0.8513		-0.64175		3.8224
11.7668			-0.8363		-0.6412		3.5749
11.7752			-0.8298		-0.64105		3.4409
11.7835			-0.8251		-0.63845		3.3054
11.7918			-0.82635		-0.64465		3.1928
11.8002			-0.8293		-0.64615		3.05855
11.8085			-0.8257		-0.64635		2.96915
11.8168			-0.8195		-0.65105		2.9025
11.8252			-0.8153		-0.65135		2.863
11.8335			-0.8198		-0.6539		2.7859
11.8418			-0.8085		-0.64345		2.76565
11.8502			-0.7954		-0.6405		2.815
11.8585			-0.79135		-0.6435		2.8842
11.8668			-0.78765		-0.6452		2.93255
11.8752			-0.7874		-0.6453		2.9605
11.8835			-0.78385		-0.656		2.9781
11.8918			-0.781		-0.6573		3.00595
11.9002			-0.77855		-0.6615		3.0395
11.9085			-0.77775		-0.66025		3.03815
11.9168			-0.77145		-0.65035		3.047
11.9252			-0.7558		-0.65245		3.10895
11.9335			-0.751		-0.65125		3.2265
11.9418			-0.7457		-0.65265		3.2858
11.9502			-0.74785		-0.65905		3.35015
11.9585			-0.7489		-0.66275		3.364
11.9668			-0.74565		-0.66315		3.39995
11.9752			-0.7425		-0.6609		3.4464
11.9835			-0.74		-0.66975		3.47205
11.9918			-0.74015		-0.6621		3.47265
12.0002			-0.7208		-0.65865		3.5233
12.0085			-0.7189		-0.6599		3.6664
12.0168			-0.71165		-0.6613		3.74845
12.0252			-0.71555		-0.6624		3.8388
12.0335			-0.72325		-0.6639		3.8752
12.0418			-0.71995		-0.66515		3.9357
12.0502			-0.7133		-0.6693		3.99565
12.0585			-0.71185		-0.67545		4.0574
12.0668			-0.7149		-0.67495		4.07525
12.0752			-0.69855		-0.6637		4.13075
12.0835			-0.6928		-0.6653		4.26355
12.0918			-0.68745		-0.6658		4.38375
12.1002			-0.68655		-0.67055		4.48
12.1085			-0.68445		-0.6739		4.53805
12.1168			-0.68165		-0.68075		4.60275
12.1252			-0.68345		-0.6815		4.66365
12.1335			-0.6804		-0.68395		4.7294
12.1418			-0.6804		-0.6836		4.74865
12.1502			-0.67735		-0.6745		4.7876
12.1585			-0.6641		-0.6745		4.89495
12.1668			-0.66325		-0.67175		5.04645
12.1752			-0.6591		-0.67655		5.137
12.1835			-0.66025		-0.6751		5.22075
12.1918			-0.6578		-0.68		5.26085
12.2002			-0.6578		-0.6855		5.3248
12.2085			-0.6573		-0.68525		5.39085
12.2168			-0.65955		-0.68805		5.4308
12.2252			-0.655		-0.68175		5.4577
12.2335			-0.6386		-0.6841		5.5294
12.2418			-0.6399		-0.68155		5.70195
12.2502			-0.63255		-0.6788		5.7928
12.2585			-0.63505		-0.68435		5.89305
12.2668			-0.62955		-0.68835		5.92495
12.2752			-0.6328		-0.69035		5.9822
12.2835			-0.6315		-0.6923		6.0412
12.2918			-0.6301		-0.6935		6.09795
12.3002			-0.63215		-0.6886		6.10125
12.3085			-0.6178		-0.68715		6.1553
12.3168			-0.6116		-0.68675		6.30325
12.3252			-0.6099		-0.68475		6.4071
12.3335			-0.6099		-0.69015		6.49365
12.3418			-0.6124		-0.69205		6.53205
12.3502			-0.6128		-0.699		6.5772
12.3585			-0.6107		-0.6977		6.61705
12.3668			-0.60755		-0.6997		6.6695
12.3752			-0.61355		-0.6987		6.6604
12.3835			-0.60575		-0.6906		6.68815
12.3918			-0.5963		-0.6902		6.7857
12.4002			-0.59485		-0.6838		6.90725
12.4085			-0.5964		-0.692		6.97725
12.4168			-0.5963		-0.6945		7.02335
12.4252			-0.5973		-0.69415		7.0401
12.4335			-0.59965		-0.7031		7.0727
12.4418			-0.60165		-0.70135		7.0939
12.4502			-0.6056		-0.70505		7.0867
12.4585			-0.6018		-0.69065		7.07515
12.4668			-0.59005		-0.6929		7.1238
12.4752			-0.58775		-0.69115		7.2484
12.4835			-0.5844		-0.69205		7.2943
12.4918			-0.59065		-0.6907		7.33705
12.5002			-0.5906		-0.6973		7.31645
12.5085			-0.59225		-0.70235		7.32505
12.5168			-0.59815		-0.69955		7.3282
12.5252			-0.59695		-0.70075		7.3198
12.5335			-0.6018		-0.6977		7.2686
12.5418			-0.5892		-0.6953		7.26685
12.5502			-0.5858		-0.69475		7.36645
12.5585			-0.5833		-0.69535		7.40465
12.5668			-0.5872		-0.7004		7.4369
12.5752			-0.5871		-0.6994		7.4054
12.5835			-0.59085		-0.70565		7.3999
12.5918			-0.59205		-0.70405		7.3896
12.6002			-0.5912		-0.7116		7.38245
12.6085			-0.59535		-0.7028		7.3142
12.6168			-0.5907		-0.6996		7.2979
12.6252			-0.5846		-0.69935		7.3633
12.6335			-0.58315		-0.6935		7.41965
12.6418			-0.58465		-0.6982		7.45095
12.6502			-0.58575		-0.6978		7.43965
12.6585			-0.58915		-0.6973		7.4346
12.6668			-0.59315		-0.70125		7.4264
12.6752			-0.5932		-0.70115		7.4192
12.6835			-0.59675		-0.7011		7.3657
12.6918			-0.59575		-0.689		7.34
12.7002			-0.585		-0.6878		7.3727
12.7085			-0.5857		-0.6858		7.4746
12.7168			-0.58455		-0.68795		7.50335
12.7252			-0.5906		-0.6887		7.533
12.7335			-0.59175		-0.69205		7.50535
12.7418			-0.5951		-0.6933		7.51135
12.7502			-0.60235		-0.69375		7.50965
12.7585			-0.60795		-0.6908		7.48705
12.7668			-0.61055		-0.68085		7.44175
12.7752			-0.6003		-0.67875		7.4557
12.7835			-0.59985		-0.6716		7.57875
12.7918			-0.60465		-0.6735		7.61785
12.8002			-0.6115		-0.67905		7.6658
12.8085			-0.6165		-0.6788		7.64135
12.8168			-0.6201		-0.6775		7.6438
12.8252			-0.6245		-0.6777		7.649
12.8335			-0.6306		-0.67695		7.65555
12.8418			-0.64245		-0.6691		7.60405
12.8502			-0.6341		-0.6649		7.6086
12.8585			-0.6368		-0.6563		7.71625
12.8668			-0.6409		-0.66155		7.78085
12.8752			-0.647		-0.6562		7.8348
12.8835			-0.66005		-0.6638		7.8235
12.8918			-0.6675		-0.67045		7.8333
12.9002			-0.67195		-0.68575		7.84555
12.9085			-0.67625		-0.63965		7.85825
12.9168			-0.68815		-0.65215		7.8069
12.9252			-0.6869		-0.6514		7.7979
12.9335			-0.6836		-0.64015		7.86485
12.9418			-0.68995		-0.6449		7.9603
12.9502			-0.6974		-0.64625		8.00645
12.9585			-0.7079		-0.6418		8.02175
12.9668			-0.71585		-0.649		8.00605
12.9752			-0.72435		-0.64535		8.00895
12.9835			-0.73365		-0.65555		8.01365
12.9918			-0.7439		-0.64505		7.97325
13.0002			-0.7464		-0.6372		7.93875
13.0085			-0.7421		-0.6355		7.9642
13.0168			-0.7449		-0.62575		8.07885
13.0252			-0.7508		-0.62995		8.10875
13.0335			-0.76125		-0.6354		8.1446
13.0418			-0.7676		-0.63385		8.11185
13.0502			-0.7727		-0.63705		8.1144
13.0585			-0.78555		-0.6336		8.1047
13.0668			-0.7932		-0.6363		8.08925
13.0752			-0.8018		-0.6244		8.0276
13.0835			-0.79925		-0.6234		8.02125
13.0918			-0.80145		-0.61475		8.12335
13.1002			-0.82815		-0.6124		8.1681
13.1085			-0.88315		-0.61425		8.2079
13.1168			-0.801		-0.6112		8.1791
13.1252			-0.82975		-0.61145		8.1697
13.1335			-0.81285		-0.61395		8.16535
13.1418			-0.82055		-0.6142		8.16345
13.1502			-0.84325		-0.60445		8.0957
13.1585			-0.8435		-0.5963		8.07565
13.1668			-0.84335		-0.59035		8.1467
13.1752			-0.8506		-0.589		8.2205
13.1835			-0.8577		-0.5897		8.2517
13.1918			-0.8643		-0.58975		8.24445
13.2002			-0.87		-0.58355		8.22865
13.2085			-0.87855		-0.5815		8.2228
13.2168			-0.8862		-0.58575		8.21735
13.2252			-0.8945		-0.58285		8.16005
13.2335			-0.89615		-0.5716		8.123
13.2418			-0.88875		-0.5685		8.157
13.2502			-0.8946		-0.5593		8.25445
13.2585			-0.8963		-0.56205		8.28395
13.2668			-0.90735		-0.5606		8.3094
13.2752			-0.91235		-0.56235		8.28105
13.2835			-0.9168		-0.5619		8.2781
13.2918			-0.9253		-0.5584		8.2728
13.3002			-0.93085		-0.5573		8.24375
13.3085			-0.9339		-0.54255		8.1874
13.3168			-0.92425		-0.5384		8.19405
13.3252			-0.92845		-0.5347		8.3105
13.3335			-0.9262		-0.53235		8.34495
13.3418			-0.9363		-0.53335		8.38525
13.3502			-0.9444		-0.5314		8.35535
13.3585			-0.94515		-0.5315		8.3563
13.3668			-0.95015		-0.5291		8.34835
13.3752			-0.95115		-0.5319		8.3482
13.3835			-0.9585		-0.51665		8.2857
13.3918			-0.95185		-0.5161		8.2746
13.4002			-0.9488		-0.50655		8.36615
13.4085			-0.95165		-0.5074		8.4314
13.4168			-0.9515		-0.5058		8.46655
13.4252			-0.9585		-0.50525		8.4509
13.4335			-0.9571		-0.50745		8.4351
13.4418			-0.96165		-0.5016		8.42755
13.4502			-0.96055		-0.50595		8.42125
13.4585			-0.9682		-0.4975		8.35245
13.4668			-0.9632		-0.48845		8.3195
13.4752			-0.95465		-0.4822		8.3582
13.4835			-0.95425		-0.48155		8.4292
13.4918			-0.951		-0.4834		8.4434
13.5002			-0.9552		-0.4852		8.4381
13.5085			-0.9593		-0.48435		8.3927
13.5168			-0.95725		-0.4857		8.3562
13.5252			-0.9602		-0.48435		8.32495
13.5335			-0.9591		-0.47785		8.25565
13.5418			-0.9588		-0.46785		8.17575
13.5502			-0.9468		-0.46765		8.1585
13.5585			-0.941		-0.46665		8.23195
13.5668			-0.93935		-0.46765		8.22785
13.5752			-0.94115		-0.47		8.23025
13.5835			-0.9396		-0.46875		8.1581
13.5918			-0.942		-0.47415		8.11485
13.6002			-0.94065		-0.4758		8.08235
13.6085			-0.9406		-0.47705		8.0429
13.6168			-0.94155		-0.46825		7.95865
13.6252			-0.92585		-0.46575		7.9423
13.6335			-0.9201		-0.46		8.03345
13.6418			-0.91345		-0.46395		8.0857
13.6502			-0.9145		-0.4736		8.13625
13.6585			-0.91165		-0.4734		8.1341
13.6668			-0.90905		-0.47355		8.1665
13.6752			-0.9059		-0.47715		8.20415
13.6835			-0.90235		-0.48525		8.25225
13.6918			-0.9025		-0.4797		8.2453
13.7002			-0.89095		-0.4827		8.29185
13.7085			-0.88235		-0.48225		8.4319
13.7168			-0.87745		-0.48815		8.57875
13.7252			-0.8731		-0.49245		8.67585
13.7335			-0.8704		-0.50115		8.73485
13.7418			-0.86955		-0.50415		8.7849
13.7502			-0.86415		-0.51265		8.8266
13.7585			-0.85885		-0.52105		8.85455
13.7668			-0.857		-0.5194		8.82505
13.7752			-0.84885		-0.51955		8.8005
13.7835			-0.83295		-0.52635		8.82995
13.7918			-0.82595		-0.5313		8.92465
13.8002			-0.8173		-0.5378		8.92535
13.8085			-0.81725		-0.5473		8.9257
13.8168			-0.8174		-0.5575		8.85595
13.8252			-0.81015		-0.5702		8.8097
13.8335			-0.8056		-0.5804		8.7615
13.8418			-0.80125		-0.58695		8.69345
13.8502			-0.796		-0.5908		8.5958
13.8585			-0.77465		-0.59995		8.56055
13.8668			-0.77075		-0.60655		8.6458
13.8752			-0.7611		-0.6167		8.6529
13.8835			-0.7566		-0.62605		8.66755
13.8918			-0.7527		-0.6436		8.6174
13.9002			-0.75095		-0.65785		8.61245
13.9085			-0.7455		-0.6712		8.6012
13.9168			-0.737		-0.6857		8.59105
13.9252			-0.73705		-0.68935		8.5275
13.9335			-0.7208		-0.7035		8.5244
13.9418			-0.70765		-0.7114		8.6182
13.9502			-0.70085		-0.7289		8.6931
13.9585			-0.6937		-0.7429		8.73925
13.9668			-0.6915		-0.75565		8.73655
13.9752			-0.683		-0.77285		8.7452
13.9835			-0.6802		-0.7884		8.7545
13.9918			-0.6716		-0.8084		8.7648
14.0002			-0.6684		-0.81375		8.71935
14.0085			-0.659		-0.82625		8.70225
14.0168			-0.64405		-0.8384		8.7654
14.0252			-0.6352		-0.8553		8.8699
14.0335			-0.62525		-0.87175		8.91075
14.0418			-0.62435		-0.8872		8.9375
14.0502			-0.61515		-0.90945		8.9168
14.0585			-0.61345		-0.92655		8.92175
14.0668			-0.607		-0.9429		8.92275
14.0752			-0.6019		-0.95705		8.893
14.0835			-0.59585		-0.96475		8.85085
14.0918			-0.57555		-0.9795		8.87145
14.1002			-0.5658		-0.9954		8.9893
14.1085			-0.5566		-1.01125		9.02755
14.1168			-0.55305		-1.03575		9.06925
14.1252			-0.54785		-1.04785		9.03845
14.1335			-0.5413		-1.06715		9.03755
14.1418			-0.53795		-1.08505		9.03105
14.1502			-0.53045		-1.1055		9.01805
14.1585			-0.5257		-1.10895		8.95095
14.1668			-0.5087		-1.12315		8.9414
14.1752			-0.4965		-1.13595		9.0449
14.1835			-0.4883		-1.15375		9.09085
14.1918			-0.4834		-1.1711		9.1283
14.2002			-0.4798		-1.1897		9.0978
14.2085			-0.4706		-1.20445		9.0985
14.2168			-0.4674		-1.218		9.08835
14.2252			-0.4577		-1.23605		9.07455
14.2335			-0.45525		-1.24065		9.0012
14.2418			-0.44085		-1.25415		8.97635
14.2502			-0.4274		-1.26845		9.04285
14.2585			-0.41915		-1.2815		9.1144
14.2668			-0.41125		-1.29755		9.1431
14.2752			-0.4075		-1.31165		9.13605
14.2835			-0.40515		-1.3282		9.1119
14.2918			-0.39595		-1.33735		9.1026
14.3002			-0.38975		-1.3535		9.08835
14.3085			-0.38655		-1.35695		9.03035
14.3168			-0.3761		-1.36375		8.987
14.3252			-0.3583		-1.3761		9.0069
14.3335			-0.34715		-1.38085		9.10875
14.3418			-0.33585		-1.3939		9.13585
14.3502			-0.3366		-1.40085		9.16315
14.3585			-0.3308		-1.41925		9.12115
14.3668			-0.3245		-1.42895		9.11245
14.3752			-0.3202		-1.43885		9.104
14.3835			-0.31375		-1.4449		9.07245
14.3918			-0.3102		-1.44415		9.0057
14.4002			-0.2899		-1.4488		8.9979
14.4085			-0.28005		-1.4542		9.11415
14.4168			-0.26905		-1.4643		9.1519
14.4252			-0.26785		-1.47265		9.1885
14.4335			-0.2599		-1.47565		9.1512
14.4418			-0.25535		-1.48415		9.14605
14.4502			-0.2475		-1.4885		9.13625
14.4585			-0.24645		-1.4941		9.1245
14.4668			-0.24105		-1.4864		9.04745
14.4752			-0.22985		-1.49015		9.02645
14.4835			-0.2161		-1.48385		9.11285
14.4918			-0.2086		-1.49515		9.1793
14.5002			-0.19995		-1.49405		9.2122
14.5085			-0.19765		-1.4983		9.19275
14.5168			-0.19815		-1.49935		9.17515
14.5252			-0.1886		-1.49995		9.1686
14.5335			-0.1842		-1.50355		9.1628
14.5418			-0.1829		-1.4914		9.09965
14.5502			-0.17285		-1.4902		9.0645
14.5585			-0.15455		-1.48625		9.10815
14.5668			-0.1483		-1.4876		9.20655
14.5752			-0.14135		-1.4894		9.23575
14.5835			-0.1392		-1.4879		9.2537
14.5918			-0.134		-1.48465		9.22025
14.6002			-0.13135		-1.4825		9.2131
14.6085			-0.1274		-1.4777		9.20445
14.6168			-0.1235		-1.4679		9.1624
14.6252			-0.11995		-1.4612		9.1074
14.6335			-0.10145		-1.4516		9.1145
14.6418			-0.0958		-1.44805		9.23455
14.6502			-0.08635		-1.44405		9.26675
14.6585			-0.084		-1.43705		9.3009
14.6668			-0.0803		-1.43375		9.26495
14.6752			-0.07835		-1.4309		9.26215
14.6835			-0.07265		-1.4249		9.25565
14.6918			-0.06705		-1.4145		9.2369
14.7002			-0.0652		-1.39655		9.1676
14.7085			-0.05185		-1.3906		9.14915
14.7168			-0.0436		-1.3808		9.25195
14.7252			-0.03285		-1.37465		9.3089
14.7335			-0.0321		-1.36935		9.34645
14.7418			-0.0265		-1.3602		9.3184
14.7502			-0.02025		-1.3541		9.3148
14.7585			-0.017		-1.34245		9.30755
14.7668			-0.0134		-1.33645		9.304
14.7752			-0.0146		-1.31325		9.23425
14.7835			-0.00575		-1.30045		9.2147
14.7918			0.0093		-1.292		9.2823
14.8002			0.0178		-1.2799		9.36805
14.8085			0.0216		-1.27425		9.403
14.8168			0.023		-1.26595		9.413
14.8252			0.0237		-1.25555		9.3893
14.8335			0.0304		-1.24005		9.3829
14.8418			0.03245		-1.2313		9.38525
14.8502			0.0363		-1.2132		9.33885
14.8585			0.04315		-1.19525		9.2997
14.8668			0.05905		-1.18075		9.333
14.8752			0.0643		-1.17155		9.45305
14.8835			0.0711		-1.15845		9.48885
14.8918			0.07285		-1.14775		9.5307
14.9002			0.0776		-1.13335		9.50135
14.9085			0.0798		-1.12405		9.50155
14.9168			0.08345		-1.1136		9.50105
14.9252			0.0855		-1.09445		9.47915
14.9335			0.08625		-1.0765		9.41725
14.9418			0.1038		-1.0582		9.4219
14.9502			0.11345		-1.04565		9.5474
14.9585			0.1186		-1.02965		9.59565
14.9668			0.12015		-1.01885		9.63895
14.9752			0.1232		-1.00585		9.6082
14.9835			0.1266		-0.99495		9.59665
14.9918			0.12915		-0.98305		9.59635
15.0002			0.13525		-0.96775		9.5923
15.0085			0.1342		-0.9414		9.5175
15.0168			0.1434		-0.92805		9.4903
15.0252			0.15645		-0.91055		9.57095
15.0335			0.16695		-0.8976		9.63915
15.0418			0.16775		-0.88555		9.66535
15.0502			0.17115		-0.87365		9.64605
15.0585			0.17565		-0.85765		9.6282
15.0668			0.1775		-0.8436		9.6106
15.0752			0.1835		-0.82865		9.59785
15.0835			0.18155		-0.8043		9.5267
15.0918			0.19465		-0.78705		9.48
15.1002			0.2076		-0.7717		9.51955
15.1085			0.2129		-0.76055		9.6082
15.1168			0.21985		-0.74405		9.633
15.1252			0.21995		-0.7283		9.642
15.1335			0.22095		-0.71305		9.60725
15.1418			0.2251		-0.71305		9.58775
15.1502			0.22955		-0.6901		9.5706
15.1585			0.2308		-0.66455		9.5269
15.1668			0.23435		-0.6488		9.45905
15.1752			0.25475		-0.62835		9.4572
15.1835			0.2586		-0.6147		9.5755
15.1918			0.2689		-0.60305		9.60085
15.2002			0.26725		-0.58925		9.63015
15.2085			0.2724		-0.5737		9.58485
15.2168			0.2763		-0.56115		9.57125
15.2252			0.27765		-0.5434		9.56325
15.2335			0.28205		-0.52805		9.5454
15.2418			0.28315		-0.5017		9.4669
15.2502			0.294		-0.4869		9.45095
15.2585			0.3069		-0.468		9.5492
15.2668			0.31535		-0.4581		9.6022
15.2752			0.31555		-0.44875		9.6389
15.2835			0.3189		-0.4319		9.6142
15.2918			0.3206		-0.4169		9.6128
15.3002			0.32495		-0.4027		9.60405
15.3085			0.33115		-0.3857		9.59895
15.3168			0.3293		-0.36325		9.53365
15.3252			0.33945		-0.34685		9.5069
15.3335			0.35465		-0.32605		9.57485
15.3418			0.3634		-0.31025		9.66325
15.3502			0.3691		-0.29655		9.69965
15.3585			0.3654		-0.2854		9.71035
15.3668			0.3692		-0.2693		9.68605
15.3752			0.3719		-0.25575		9.68305
15.3835			0.37645		-0.23935		9.68075
15.3918			0.38155		-0.2189		9.632
15.4002			0.3844		-0.2026		9.58635
15.4085			0.406		-0.18335		9.6139
15.4168			0.4115		-0.17155		9.7252
15.4252			0.42055		-0.15355		9.7518
15.4335			0.42235		-0.1428		9.78495
15.4418			0.42165		-0.13115		9.7458
15.4502			0.42405		-0.1149		9.7342
15.4585			0.42805		-0.1035		9.7295
15.4668			0.43295		-0.0812		9.7031
15.4752			0.43495		-0.06235		9.63425
15.4835			0.45285		-0.04515		9.62145
15.4918			0.4626		-0.0305		9.73735
15.5002			0.4685		-0.0188		9.7793
15.5085			0.4698		-0.0035		9.81585
15.5168			0.47715		0.1156		9.78105
15.5252			0.4783		0.1085		9.77435
15.5335			0.4796		0.113		9.7665
15.5418			0.48475		0.10805		9.7569
15.5502			0.48215		0.104		9.68185
15.5585			0.49555		0.09705		9.6641
15.5668			0.5091		0.0917		9.7418
15.5752			0.5172		0.08885		9.80935
15.5835			0.5216		0.0808		9.8419
15.5918			0.52215		0.07675		9.8285
15.6002			0.52765		0.0659		9.81505
15.6085			0.5271		0.0681		9.80815
15.6168			0.53335		0.0649		9.7922
15.6252			0.5362		0.06095		9.72195
15.6335			0.5436		0.05355		9.67975
15.6418			0.5599		0.04775		9.71245
15.6502			0.5665		0.03805		9.8048
15.6585			0.5736		0.03295		9.82875
15.6668			0.57565		0.02435		9.8412
15.6752			0.58205		0.01585		9.8036
15.6835			0.58365		0.0154		9.78525
15.6918			0.5832		0.01335		9.76635
15.7002			0.58915		0.0108		9.72095
15.7085			0.5935		0.0091		9.6497
15.7168			0.61095		0.00525		9.651
15.7252			0.61815		0.00125		9.76365
15.7335			0.6273		-0.0077		9.79035
15.7418			0.63065		-0.01155		9.8225
15.7502			0.63		-0.01605		9.77645
15.7585			0.63565		-0.018		9.761
15.7668			0.63695		-0.01055		9.75535
15.7752			0.64645		-0.0094		9.74265
15.7835			0.6458		-0.01395		9.66915
15.7918			0.65955		-0.0172		9.6587
15.8002			0.67085		-0.01985		9.7639
15.8085			0.6803		-0.0222		9.8352
15.8168			0.6836		-0.02785		9.8749
15.8252			0.6811		-0.02905		9.8643
15.8335			0.68615		-0.03215		9.87385
15.8418			0.6938		-0.0256		9.88925
15.8502			0.6967		-0.0223		9.90375
15.8585			0.6965		-0.02565		9.86305
15.8668			0.70875		-0.0237		9.863
15.8752			0.7222		-0.02885		9.9534
15.8835			0.73205		-0.03085		10.0855
15.8918			0.7387		-0.039		10.1497
15.9002			0.74065		-0.0395		10.199
15.9085			0.7433		-0.04635		10.2168
15.9168			0.74975		-0.0381		10.2544
15.9252			0.7541		-0.03925		10.3036
15.9335			0.7562		-0.04265		10.2988
15.9418			0.7622		-0.04065		10.2986
15.9502			0.78315		-0.04775		10.3679
15.9585			0.79415		-0.05055		10.5395
15.9668			0.80045		-0.05515		10.6093
15.9752			0.801		-0.0569		10.687
15.9835			0.80655		-0.06655		10.6867
15.9918			0.81215		-0.0646		10.7152
16.0002			0.8173		-0.0617		10.7393
16.0085			0.8184		-0.06355		10.7321
16.0168			0.8177		-0.06285		10.6799
16.0252			0.8369		-0.0694		10.6799
16.0335			0.84635		-0.07815		10.7978
16.0418			0.85635		-0.08425		10.8389
16.0502			0.85725		-0.09045		10.8648
16.0585			0.86645		-0.0883		10.8119
16.0668			0.86785		-0.0902		10.7751
16.0752			0.87335		-0.08355		10.7414
16.0835			0.878		-0.08655		10.6982
16.0918			0.87705		-0.08665		10.5858
16.1002			0.89125		-0.09065		10.519
16.1085			0.90425		-0.0946		10.5508
16.1168			0.9144		-0.09955		10.5791
16.1252			0.921		-0.1054		10.5566
16.1335			0.9249		-0.10805		10.501
16.1418			0.9294		-0.1132		10.4289
16.1502			0.9363		-0.1061		10.3664
16.1585			0.9396		-0.1073		10.3117
16.1668			0.94385		-0.1057		10.2032
16.1752			0.9511		-0.10695		10.1146
16.1835			0.972		-0.1047		10.1051
16.1918			0.97695		-0.11015		10.1711
16.2002			0.9854		-0.11895		10.1551
16.2085			0.98905		-0.1193		10.1412
16.2168			0.99395		-0.12635		10.0743
16.2252			0.9973		-0.1184		10.0304
16.2335			1.00235		-0.11935		9.9937
16.2418			1.009		-0.1212		9.92735
16.2502			1.0158		-0.11935		9.83935
16.2585			1.03115		-0.1208		9.81815
16.2668			1.0419		-0.1199		9.92005
16.2752			1.04915		-0.1297		9.93795
16.2835			1.0554		-0.1302		9.9564
16.2918			1.0643		-0.1325		9.9062
16.3002			1.06825		-0.1338		9.8896
16.3085			1.07075		-0.12305		9.87065
16.3168			1.07965		-0.12005		9.8527
16.3252			1.08235		-0.1229		9.77075
16.3335			1.0931		-0.1202		9.74605
16.3418			1.10815		-0.12385		9.8393
16.3502			1.1177		-0.1242		9.8983
16.3585			1.12235		-0.12735		9.9291
16.3668			1.12555		-0.12555		9.9028
16.3752			1.13405		-0.12865		9.88315
16.3835			1.13755		-0.11745		9.87375
16.3918			1.1489		-0.11355		9.86725
16.4002			1.1495		-0.1127		9.798
16.4085			1.1615		-0.1136		9.7663
16.4168			1.1786		-0.11195		9.81765
16.4252			1.18805		-0.10955		9.9055
16.4335			1.1979		-0.10845		9.9276
16.4418			1.1994		-0.10965		9.92915
16.4502			1.20325		-0.10925		9.8966
16.4585			1.21		-0.0941		9.877
16.4668			1.22055		-0.08735		9.8588
16.4752			1.2233		-0.07655		9.80075
16.4835			1.2312		-0.06815		9.7339
16.4918			1.2547		-0.06585		9.74395
16.5002			1.2626		-0.05595		9.84895
16.5085			1.2721		-0.04845		9.86375
16.5168			1.27755		-0.03855		9.8801
16.5252			1.28325		-0.0224		9.82375
16.5335			1.2878		-0.0066		9.79635
16.5418			1.2956		0.01815		9.77245
16.5502			1.30545		0.03755		9.7403
16.5585			1.30485		0.06285		9.64845
16.5668			1.3231		0.08235		9.6215
16.5752			1.3388		0.103		9.71125
16.5835			1.34705		0.1276		9.74305
16.5918			1.3539		0.1464		9.7616
16.6002			1.36115		0.17655		9.7112
16.6085			1.3682		0.1971		9.68845
16.6168			1.37455		0.2345		9.65985
16.6252			1.384		0.26215		9.63795
16.6335			1.38745		0.28645		9.54455
16.6418			1.3975		0.30895		9.5046
16.6502			1.4161		0.33365		9.5645
[truncated: 7,794 more rows]

## Sheet: Figure 2C
time (min)	G1-G5 β-1, 6-standards				BcellWH2_02537 (GH30_3) + β-glucan t=16h		BcellWH2_02537 (GH30_3) + β-glucan t=0h
0.0005			-0.97785		-8.2175		-10.8252
0.008833			-0.95335		-6.68325		-19.4292
0.017167			-0.80515		-4.9159		-23.2217
0.0255			-0.6031		-3.695		-24.0038
0.033833			-0.4466		-2.81135		-23.6509
0.042167			-0.31815		-2.13745		-22.9286
0.0505			-0.26085		-1.5933		-22.0223
0.058833			-0.18175		-1.1743		-20.9344
0.067167			-0.15715		-0.83875		-19.5148
0.0755			0.50785		-0.4419		-17.5991
0.083833			0.40615		-0.33535		-14.7761
0.092167			0.23785		-0.3002		-11.2408
0.1005			0.12785		-0.25605		-8.08031
0.108833			0.05265		-0.2295		-5.68101
0.117167			0.02155		-0.1711		-3.78167
0.1255			-0.0051		-0.14505		-2.57798
0.133833			0.0032		-0.11775		-1.7674
0.142167			-0.0148		-0.11405		-1.20139
0.1505			0.0158		0.1309		-1.31132
0.158833			0.00015		0.1101		-1.17968
0.167167			-0.01345		0.0412		-0.85406
0.1755			-0.01695		0.0012		-0.62369
0.183833			-0.0217		-0.0259		-0.46429
0.192167			0.0029		-0.0141		-0.35889
0.2005			0.00565		-0.02905		-0.25846
0.208833			0.01615		-0.02945		-0.2016
0.217167			-0.0052		-0.05705		-0.16162
0.2255			0.02975		0.0551		-0.21965
0.233833			-0.0007		0.03835		-0.74801
0.242167			-0.01285		0.00925		-0.58452
0.2505			-0.02005		-0.02105		-0.43497
0.258833			-0.03645		-0.05455		-0.30867
0.267167			-0.01185		-0.0343		-0.26678
0.2755			-0.00975		-0.04215		-0.20355
0.283833			-0.00055		-0.03025		-0.15646
0.292167			-0.01265		-0.04765		-0.13813
0.3005			0.0049		0.0548		-0.12878
0.308833			0.00245		0.05935		-0.17511
0.317167			-0.0164		0.02895		-0.1817
0.3255			-0.03425		-0.0002		-0.17082
0.333833			-0.04385		-0.0196		-0.13619
0.342167			-0.0442		-0.0024		-0.14892
0.3505			-0.02835		0.0003		-0.144
0.358833			-0.0206		0.00385		-0.10799
0.367167			0.0093		-0.01125		-0.09575
0.3755			-0.0001		0.0514		-0.08583
0.383833			0.0014		0.0797		-0.10218
0.392167			-0.02565		0.0494		-0.12699
0.4005			-0.03655		0.01355		-0.12595
0.408833			-0.03		0.0006		-0.11664
0.417167			-0.0265		0.0082		-0.10787
0.4255			-0.00905		0.01935		-0.11761
0.433833			-0.0114		0.02385		-0.08358
0.442167			0.00345		0.0207		-0.07138
0.4505			-0.01825		0.04435		-0.06301
0.458833			-0.01315		0.10405		-0.06693
0.467167			-0.0261		0.06995		-0.09239
0.4755			-0.0389		0.032		-0.09531
0.483833			-0.03935		0.0163		-0.10214
0.492167			-0.046		0.01255		-0.07196
0.5005			-0.01615		0.02285		-0.09631
0.508833			-0.0164		0.02875		-0.0737
0.517167			-0.00205		0.0384		-0.05344
0.5255			-0.0199		0.02965		-0.04887
0.533833			-0.02345		0.09615		-0.04646
0.542167			-0.02975		0.08425		-0.05554
0.5505			-0.03885		0.03805		-0.06131
0.558833			-0.03625		0.02855		-0.07173
0.567167			-0.05425		0.0171		-0.04785
0.5755			-0.03355		0.0445		-0.07857
0.583833			-0.02705		0.0422		-0.07688
0.592167			-0.0137		0.054		-0.05293
0.6005			-0.01875		0.03455		-0.04585
0.608833			-0.02975		0.09895		-0.04308
0.617167			-0.0344		0.09125		-0.04408
0.6255			-0.03905		0.0585		-0.05013
0.633833			-0.05325		0.04815		-0.06737
0.642167			-0.0548		0.02685		-0.06592
0.6505			-0.0507		0.0549		-0.07014
0.658833			-0.02685		0.0536		-0.0868
0.667167			-0.0202		0.0639		-0.05178
0.6755			-0.00305		0.0372		-0.04628
0.683833			-0.023		0.1003		-0.04486
0.692167			-0.02835		0.0959		-0.05195
0.7005			-0.0368		0.0745		-0.06207
0.708833			-0.0505		0.05355		-0.07205
0.717167			-0.03975		0.0334		-0.08185
0.7255			-0.0425		0.0571		-0.07223
0.733833			-0.0167		0.05665		-0.09558
0.742167			-0.0143		0.06565		-0.06699
0.7505			0.0003		0.0493		-0.05373
0.758833			-0.0176		0.09505		-0.05163
0.767167			-0.03345		0.104		-0.04785
0.7755			-0.03865		0.08565		-0.08163
0.783833			-0.04195		0.0589		-0.08295
0.792167			-0.04325		0.0549		-0.09021
0.8005			-0.0491		0.09975		-0.06316
0.808833			-0.0262		0.1144		-0.09461
0.817167			-0.0206		0.1079		-0.08079
0.8255			-0.0105		0.0889		-0.05963
0.833833			-0.01795		0.15155		-0.05485
0.842167			-0.0312		0.20605		-0.05111
0.8505			-0.04455		0.1751		-0.06257
0.858833			-0.04655		0.1213		-0.07917
0.867167			-0.0514		0.1023		-0.08483
0.8755			-0.05365		0.09405		-0.06805
0.883833			-0.0386		0.1079		-0.08232
0.892167			-0.0244		0.10105		-0.08933
0.9005			-0.019		0.10615		-0.05593
0.908833			-0.0136		0.0873		-0.05039
0.917167			-0.02975		0.1305		-0.04865
0.9255			-0.03545		0.10995		-0.05931
0.933833			-0.03465		0.07805		-0.08647
0.942167			-0.0447		0.073		-0.0881
0.9505			-0.0451		0.0624		-0.0853
0.958833			-0.0453		0.0912		-0.07799
0.967167			-0.02005		0.08825		-0.09559
0.9755			-0.0181		0.1		-0.06077
0.983833			0.0005		0.07525		-0.05287
0.992167			-0.0237		0.1181		-0.0459
1.0005			-0.0271		0.1063		-0.04588
1.00883			-0.03835		0.07865		-0.05791
1.01717			-0.0383		0.07425		-0.07675
1.0255			-0.04565		0.06105		-0.0767
1.03383			-0.0552		0.0926		-0.05373
1.04217			-0.0248		0.09355		-0.08378
1.0505			-0.02435		0.1052		-0.06737
1.05883			-0.00765		0.0857		-0.04735
1.06717			-0.0295		0.1264		-0.0461
1.0755			-0.03565		0.12035		-0.04515
1.08383			-0.0438		0.1029		-0.03557
1.09217			-0.04355		0.0772		-0.05604
1.1005			-0.04935		0.0679		-0.06855
1.10883			-0.06225		0.09025		-0.04528
1.11717			-0.0398		0.0996		-0.07754
1.1255			-0.02435		0.1127		-0.07645
1.13383			-0.01415		0.0892		-0.04724
1.14217			-0.01935		0.1071		-0.04488
1.1505			-0.0237		0.1171		-0.04022
1.15883			-0.02725		0.10235		-0.05148
1.16717			-0.02825		0.0821		-0.06301
1.1755			-0.0409		0.0769		-0.07926
1.18383			-0.04925		0.0922		-0.07218
1.19217			-0.0399		0.1063		-0.07385
1.2005			-0.02505		0.10505		-0.08718
1.20883			-0.0222		0.10835		-0.05375
1.21717			-0.00815		0.1054		-0.04646
1.2255			-0.02535		0.11755		-0.04117
1.23383			-0.0391		0.11035		-0.04875
1.24217			-0.05945		0.07495		-0.07501
1.2505			-0.0857		0.0765		-0.08591
1.25883			-0.11665		0.0872		-0.09333
1.26717			-0.1677		0.1101		-0.07214
1.2755			-0.1951		0.1119		-0.09428
1.28383			-0.25985		0.12495		-0.06747
1.29217			-0.30015		0.10695		-0.05289
1.3005			-0.38625		0.12075		-0.04991
1.30883			-0.46855		0.1139		-0.0475
1.31717			-0.531		0.08635		-0.05586
1.3255			-0.59065		0.08795		-0.06563
1.33383			-0.63675		0.07265		-0.07996
1.34217			-0.6878		0.0844		-0.05827
1.3505			-0.6894		0.01605		-0.09346
1.35883			-0.6837		-0.1204		-0.0806
1.36717			-0.60295		-0.3635		-0.06116
1.3755			-0.4602		-0.64205		-0.05472
1.38383			-0.1978		-0.9636		-0.04941
1.39217			0.20885		-1.28225		-0.07622
1.4005			0.7486		-1.56665		-0.09086
1.40883			1.4057		-1.7702		-0.10125
1.41717			2.15645		-1.8173		-0.07691
1.4255			3.0004		-1.73155		-0.08482
1.43383			3.8965		-1.44645		-0.08542
1.44217			4.82745		-1.0509		-0.0491
1.4505			5.77875		-0.59495		-0.0391
1.45883			6.72945		-0.1892		-0.03301
1.46717			7.6846		0.14095		-0.03992
1.4755			8.62935		0.43765		-0.05044
1.48383			9.52625		0.8307		-0.06197
1.49217			10.3471		1.4168		-0.07012
1.5005			11.0489		2.23785		-0.0535
1.50883			11.6317		3.3034		-0.06918
1.51717			12.0306		4.58155		-0.03791
1.5255			12.2949		6.01945		-0.01835
1.53383			12.3879		7.54565*		-0.00369
1.54217			12.3971		9.102*		0.0099
1.5505			12.3497		10.59125*		0.02819
1.55883			12.2432		11.97375*		0.02515
1.56717			12.113		13.2922*		0.01694
1.5755			11.9476		15.5175*		0.04582
1.58383			11.8326		22.5076*		0.01449
1.59217			11.7221		22.5454505*		0.03772
1.6005			11.6896		51.657526*		0.07158
1.60883			11.6954		71.289501*		0.15641
1.61717			11.8067		223.5328035*		0.43761
1.6255			11.984		377.0823555*		1.20271
1.63383			12.2323		543.951558*		2.90008
1.64217			12.5493		677.951735*		5.91955*
1.6505			12.9001		750.049161*		10.2936902*
1.65883			13.294		765.3849365*		15.4343202*
1.66717			13.6434		770.8147115*		20.5032704*
1.6755			13.9218		779.2019615*		24.7651904*
1.68383			14.0786		792.426637*		27.7058104*
1.69217			14.0794		807.409487*		29.4683504*
1.7005			13.9358		822.1244875*		30.5031304*
1.70883			13.6489		835.5341875*		31.3328204*
1.71717			13.2323		847.8390625*		32.2622404*
1.7255			12.7017		859.624388*		33.2482604*
1.73383			12.1262		872.006563*		34.0975706*
1.74217			11.5147		886.925213*		34.5510206*
1.7505			10.8968		904.8089385*		34.6122506*
1.75883			10.3072		918.2085135*		34.1334706*
1.76717			9.72605		910.9011385*		33.2149904*
1.7755			9.21905		876.510713*		31.9187704*
1.78383			8.80655		820.857512*		30.3566904*
1.79217			8.45985		752.691161*		28.5973404*
1.8005			8.18965		680.775435*		26.7620104*
1.80883			7.96245		610.724959*		24.9636904*
1.81717			7.82135		545.070333*		23.1203404*
1.8255			7.682		485.460382*		21.4350104*
1.83383			7.5878		432.2863065*		19.8233102*
1.84217			7.4549		385.4609055*		18.2729902*
1.8505			7.322		344.32423*		16.7861202*
1.85883			7.1668		308.3112045*		15.3398802*
1.86717			6.9669		278.183979*		14.0046802*
1.8755			6.742		250.7641285*		12.7884302*
1.88383			6.4715		227.3824035*		11.7869402*
1.89217			6.21365		207.008628*		10.9245202*
1.9005			5.91945		189.318903*		10.3698902*
1.90883			5.62035		173.9286025*		10.1112102*
1.91717			5.30155		160.5761275*		10.1137502*
1.9255			4.9986		148.920227*		10.3789502*
1.93383			4.69635		138.797227*		10.8444302*
1.94217			4.42085		130.116427*		11.4707902*
1.9505			4.15505		122.598202*		12.1524202*
1.95883			3.90165		116.3403515*		12.8435002*
1.96717			3.70145		110.9055765*		13.3969502*
1.9755			3.51055		106.2033015*		13.7992902*
1.98383			3.3387		102.0673765*		14.0611802*
1.99217			3.1702		98.4433515*		14.0880502*
2.0005			2.99675		95.2801765*		13.9155302*
2.00883			2.84285		92.5501265*		13.5583202*
2.01717			2.69615		90.2867015*		13.0663602*
2.0255			2.55535		88.3299765*		12.4316602*
2.03383			2.4307		86.8477765*		11.7251102*
2.04217			2.31305		85.6456015*		10.9969702*
2.0505			2.2285		84.6286265*		10.1952202*
2.05883			2.11925		83.738976*		9.4503302*
2.06717			2.03565		82.930951*		8.6966002*
2.0755			1.9128		82.227226*		7.9607002*
2.08383			1.81935		81.654801*		7.2474802*
2.09217			1.7234		81.237676*		6.56628*
2.1005			1.6411		80.872151*		5.93849*
2.10883			1.5776		80.714526*		5.34953*
2.11717			1.4996		80.729351*		4.85267*
2.1255			1.48235		80.728376*		4.33556*
2.13383			1.4309		80.738101*		3.92209*
2.14217			1.405		80.747401*		3.54397*
2.1505			1.3407		80.753151*		3.18939*
2.15883			1.2981		80.777901*		2.8702*
2.16717			1.25985		80.873676*		2.55021*
2.1755			1.22325		81.005176*		2.28284*
2.18383			1.1951		81.217851*		2.05197*
2.19217			1.16565		81.605651*		1.87446*
2.2005			1.1687		81.950751*		1.66673*
2.20883			1.16115		82.264751*		1.50078*
2.21717			1.1549		82.510801*		1.38444*
2.2255			1.12535		82.661826*		1.26052*
2.23383			1.0955		82.730151*		1.14746*
2.24217			1.0834		82.685501*		1.0309*
2.2505			1.06		82.591676*		0.91964*
2.25883			1.03985		82.432826*		0.82969*
2.26717			1.0202		82.372376*		0.7491*
2.2755			1.01855		82.152701*		0.68774*
2.28383			1.02455		81.725101*		0.61592*
2.29217			1.0277		81.064926*		0.5972*
2.3005			1.0343		80.192876*		0.55505*
2.30883			1.0095		79.154326*		0.51332*
2.31717			1.0076		77.981076*		0.46683*
2.3255			1.0123		76.718851*		0.40427*
2.33383			1.0254		75.251076*		0.3678*
2.34217			1.07225		73.835601*		0.34172*
2.3505			1.13075		72.446001*		0.32986*
2.35883			1.23485		71.042426*		0.28118*
2.36717			1.33645		69.471951*		0.28462*
2.3755			1.46645		67.602151*		0.27875
2.38383			1.5752		65.356726*		0.26744
2.39217			1.7166		62.864076*		0.25675
2.4005			1.8575		60.386851*		0.23094
2.40883			1.9939		57.926351*		0.2008
2.41717			2.1311		55.689376*		0.18715
2.4255			2.2431		53.658476*		0.20192
2.43383			2.39515		51.747501*		0.16346
2.44217			2.5007		49.9544005*		0.15816
2.4505			2.6094		48.2530255*		0.18285
2.45883			2.68005		46.6546755*		0.17998
2.46717			2.7369		45.1128505*		0.17554
2.4755			2.7878		43.6538505*		0.16888
2.48383			2.82825		42.2463755*		0.15683
2.49217			2.86075		40.9227255*		0.13747
2.5005			2.8709		39.7236755*		0.14549
2.50883			2.89945		38.5720755*		0.12376
2.51717			2.90515		37.4835255*		0.10983
2.5255			2.89875		36.4366755*		0.13928
2.53383			2.8727		35.4463005*		0.13819
2.54217			2.834		34.4560505*		0.13711
2.5505			2.77905		33.4677505*		0.12627
2.55883			2.72225		32.5014505*		0.10698
2.56717			2.6585		31.4961755*		0.08942
2.5755			2.597		30.5220255*		0.08264
2.58383			2.5411		29.4853255*		0.09381
2.59217			2.5038		28.4253755*		0.06917
2.6005			2.4457		27.3281005*		0.09195
2.60883			2.40055		26.2432505*		0.10227
2.61717			2.31945		25.1852005*		0.10288
2.6255			2.24965		24.1538005*		0.09993
2.63383			2.1975		23.1920005*		0.1043
2.64217			2.1416		22.2572005*		0.07952
2.6505			2.11795		21.4197505*		0.05929
2.65883			2.0984		20.6079255*		0.084
2.66717			2.13475		19.8301755*		0.04662
2.6755			2.14545		19.0663005*		0.05776
2.68383			2.1765		18.3298255*		0.07501
2.69217			2.17895		17.6368755*		0.07667
2.7005			2.2036		16.9789505*		0.07791
2.70883			2.21365		16.504425*		0.06511
2.71717			2.2242		15.85055*		0.0529
2.7255			2.22205		15.313275*		0.03633
2.73383			2.19735		14.80855*		0.06709
2.74217			2.20505		14.3149*		0.04295
2.7505			2.16935		13.83735*		0.03572
2.75883			2.13565		13.3774*		0.06692
2.76717			2.07235		12.94305*		0.07043
2.7755			2.01675		25.0751*		0.07668
2.78383			1.93505		24.315*		0.06006
2.79217			1.85095		23.6245*		0.03779
2.8005			1.75905		22.95635*		0.02587
2.80883			1.6787		22.359*		0.02863
2.81717			1.61665		21.70395*		0.03921
2.8255			1.5664		21.0496*		0.02654
2.83383			1.5094		20.36395*		0.05844
2.84217			1.4504		19.6941*		0.06805
2.8505			1.3752		19.02595*		0.06937
2.85883			1.31015		18.3656*		0.0612
2.86717			1.25365		17.7585*		0.051
2.8755			1.1903		17.15775*		0.03483
2.88383			1.1472		16.643*		0.02307
2.89217			1.1039		16.11185*		0.03742
2.9005			1.08755		15.62155*		0.00732
2.90883			1.0493		15.1031*		0.02844
2.91717			1.0321		14.6371*		0.03733
2.9255			0.97435		14.19435*		0.03809
2.93383			0.95155		13.77715*		0.04019
2.94217			0.9065		13.40665*		0.04664
2.9505			0.86285		13.04475*		0.02701
2.95883			0.8427		12.75225*		0.00678
2.96717			0.80715		12.4394*		0.01937
2.9755			0.81445		12.1524*		-0.01267
2.98383			0.7954		11.8472*		-0.01313
2.99217			0.78985		11.5729*		0.01132
3.0005			0.75505		11.29615*		0.01556
3.00883			0.73515		11.04425*		0.01976
3.01717			0.70485		10.79515*		0.00556
3.0255			0.68215		10.55625*		-0.00917
3.03383			0.65915		10.3528*		-0.02203
3.04217			0.6272		10.1486*		-0.01385
3.0505			0.6304		9.9307*		-0.02352
3.05883			0.62615		9.7034*		-0.03247
3.06717			0.62345		9.47785*		-0.00106
3.0755			0.6103		9.2507*		0.0063
3.08383			0.5857		9.0406*		0.00832
3.09217			0.5673		8.8209*		0.00328
3.1005			0.5495		8.6338*		0.00782
3.10883			0.5245		8.44575*		-0.01286
3.11717			0.50905		8.2935*		-0.01948
3.1255			0.50665		8.1115*		-0.00686
3.13383			0.516		7.9446*		-0.03037
3.14217			0.518		7.752*		-0.00331
3.1505			0.5166		7.57595*		0.01019
3.15883			0.4892		7.4267*		0.01545
3.16717			0.4802		7.27615*		0.01472
3.1755			0.4627		7.1548*		0.00806
3.18383			0.4373		7.0388*		-0.0072
3.19217			0.43085		6.9607*		-0.02678
3.2005			0.42215		6.8403*		0.00066
3.20883			0.44965		6.7316*		-0.02609
3.21717			0.43915		6.579*		-0.01632
3.2255			0.45515		6.4314*		0.00692
3.23383			0.42845		6.2832*		0.01233
3.24217			0.4162		6.1193*		0.01319
3.2505			0.4078		5.96105*		-0.0209
3.25883			0.3883		5.7893*		-0.02627
3.26717			0.39205		5.66455*		-0.03805
3.2755			0.3663		5.5118*		-0.01468
3.28383			0.39215		5.3621*		-0.0363
3.29217			0.39845		5.1866*		-0.04235
3.3005			0.404		5.0471*		-0.01522
3.30883			0.3849		4.89335*		-0.0084
3.31717			0.36165		4.7432*		-0.00519
3.3255			0.3571		4.59975*		-0.01588
3.33383			0.34715		4.47745*		-0.02712
3.34217			0.33415		4.38695*		-0.03992
3.3505			0.32655		4.2854*		-0.04876
3.35883			0.33315		4.18015*		-0.03371
3.36717			0.3469		4.0669*		-0.04973
3.3755			0.3558		3.9636*		-0.01684
3.38383			0.3573		3.8576*		-0.00613
3.39217			0.3362		3.761*		-0.00237
3.4005			0.3267		3.65175*		-0.01118
3.40883			0.3153		3.5666*		-0.03714
3.41717			0.3021		3.4938*		-0.03972
3.4255			0.30715		3.43995*		-0.05042
3.43383			0.3056		3.37295*		-0.03001
3.44217			0.33455		3.30535*		-0.05599
3.4505			0.32845		3.2139*		-0.03257
3.45883			0.34725		3.14055*		-0.01581
3.46717			0.3267		3.06525*		-0.00707
3.4755			0.32065		2.9739*		-0.00119
3.48383			0.31455		2.9169*		-0.04474
3.49217			0.3022		2.85715*		-0.04662
3.5005			0.29885		2.82985*		-0.04593
3.50883			0.2911		2.77525*		-0.01871
3.51717			0.32435		2.7319*		-0.04371
3.5255			0.3202		2.6581*		-0.03974
3.53383			0.3418		2.5962*		-0.00666
3.54217			0.3215		2.53635*		5e-05
3.5505			0.3173		2.47475*		0.00395
3.55883			0.30665		2.42235*		-0.01431
3.56717			0.30105		2.37205*		-0.03237
3.5755			0.2922		2.36395*		-0.03509
3.58383			0.2723		2.32335*		-0.02809
3.59217			0.29575		2.29105*		-0.02485
3.6005			0.3023		2.23385*		-0.03329
3.60883			0.3075		2.17885*		-0.00396
3.61717			0.29685		2.1343*		0.00115
3.6255			0.29435		2.0928*		0.00527
3.63383			0.28395		2.04155*		-0.00429
3.64217			0.2739		2.00695*		-0.02464
3.6505			0.25775		2.0028*		-0.03123
3.65883			0.2473		1.9839*		-0.03369
3.66717			0.2521		1.957*		-0.02013
3.6755			0.2718		1.9126*		-0.04853
3.68383			0.27445		1.8806*		-0.01806
3.69217			0.28205		1.83865*		-0.00673
3.7005			0.2609		1.79875*		-0.003
3.70883			0.2438		1.75305*		-0.0047
3.71717			0.2387		1.73015*		-0.03468
3.7255			0.2188		1.7177*		-0.05023
3.73383			0.2221		1.7203*		-0.05204
3.74217			0.2202		1.7021*		-0.02727
3.7505			0.24775		1.6869*		-0.05666
3.75883			0.25415		1.65225*		-0.04706
3.76717			0.267		1.6205*		-0.02362
3.7755			0.2409		1.5904*		-0.01832
3.78383			0.2278		1.55795*		-0.01609
3.79217			0.2128		1.54135*		-0.0219
3.8005			0.2119		1.5259*		-0.03613
3.80883			0.2125		1.54*		-0.04366
3.81717			0.19925		1.5191*		-0.03164
3.8255			0.22795		1.50445*		-0.05674
3.83383			0.23015		1.45965*		-0.06265
3.84217			0.2409		1.4279*		-0.03073
3.8505			0.22745		1.3949*		-0.02491
3.85883			0.2172		1.36005*		-0.02256
3.86717			0.20685		1.3376*		-0.04128
3.8755			0.2013		1.31385*		-0.06845
3.88383			0.19535		1.3344*		-0.0761
3.89217			0.1819		1.31275*		-0.07427
3.9005			0.19995		1.3148*		-0.06291
3.90883			0.21155		1.27635*		-0.0791
3.91717			0.22195		1.2691*		-0.04757
3.9255			0.21965		1.251*		-0.03876
3.93383			0.20025		1.22005*		-0.03472
3.94217			0.1888		1.19355*		-0.03711
3.9505			0.18815		1.1759*		-0.04764
3.95883			0.17945		1.19055*		-0.06123
3.96717			0.17645		1.18975*		-0.06942
3.9755			0.17925		1.1902*		-0.04974
3.98383			0.20875		1.16165*		-0.07754
3.99217			0.21475		1.144*		-0.05812
4.0005			0.23185		1.1279*		-0.03919
4.00883			0.2049		1.105*		-0.03402
4.01717			0.19895		1.07745*		-0.02811
4.0255			0.18725		1.06765*		-0.02365
4.03383			0.17815		1.0731*		-0.03632
4.04217			0.18425		1.08655*		-0.05193
4.0505			0.1751		1.08525*		-0.03489
4.05883			0.20635		1.08255*		-0.07271
4.06717			0.2073		1.06195*		-0.07124
4.0755			0.21735		1.05155*		-0.04292
4.08383			0.1979		1.04015*		-0.03911
4.09217			0.20325		1.024*		-0.03665
4.1005			0.18405		1.03215*		-0.04968
4.10883			0.17685		1.03425*		-0.06059
4.11717			0.15955		1.0745*		-0.07579
4.1255			0.1504		1.07875*		-0.0702
4.13383			0.1667		1.09235*		-0.07497
4.14217			0.1768		1.07065*		-0.0868
4.1505			0.17975		1.06095*		-0.05809
4.15883			0.1633		1.05055*		-0.05198
4.16717			0.1515		1.035*		-0.04788
4.1755			0.1315		1.0367*		-0.05397
4.18383			0.11535		1.0179*		-0.08464
4.19217			0.10995		1.0455*		-0.09066
4.2005			0.0956		1.05155*		-0.09506
4.20883			0.0961		1.06*		-0.07226
4.21717			0.1109		1.037*		-0.09678
4.2255			0.1104		1.03105*		-0.06654
4.23383			0.11545		1.05205*		-0.0539
4.24217			0.0831		1.08175		-0.04957
4.2505			0.0594		1.12555		-0.0491
4.25883			0.05355		1.2253		-0.06435
4.26717			0.03245		1.40455		-0.07881
4.2755			0.03485		1.6391		-0.08936
4.28383			0.02895		1.9528		-0.0575
4.29217			0.06225		2.3547		-0.09268
4.3005			0.05165		2.88735		-0.08616
4.30883			0.0673		3.5484		-0.06399
4.31717			0.0443		4.36145		-0.0623
4.3255			0.03		5.28855		-0.05808
4.33383			0.02255		6.3693		-0.05342
4.34217			0.0047		7.56725		-0.06722
4.3505			0.00195		8.85825		-0.07997
4.35883			-0.0179		1.08175		-0.07316
4.36717			0.01225		1.12555		-0.09012
4.3755			0.01295		1.2253		-0.096
4.38383			0.02195		1.40455		-0.06801
4.39217			0.00295		1.6391		-0.06151
4.4005			-0.01995		1.9528		-0.05505
4.40883			-0.0229		2.3547		-0.06347
4.41717			-0.03735		2.88735		-0.07581
4.4255			-0.04775		3.5484		-0.0887
4.43383			-0.0556		4.36145		-0.09199
4.44217			-0.0419		5.28855		-0.07968
4.4505			-0.0321		6.3693		-0.10144
4.45883			-0.02365		1.08175		-0.07071
4.46717			-0.03135		1.12555		-0.06199
4.4755			-0.0508		1.2253		-0.05847
4.48383			-0.05895		1.40455		-0.06045
4.49217			-0.0653		1.6391		-0.05007
4.5005			-0.0808		1.9528		-0.07352
4.50883			-0.0781		2.3547		-0.08766
4.51717			-0.0761		2.88735		-0.06897
4.5255			-0.0552		3.5484		-0.09698
4.53383			-0.0524		4.36145		-0.08343
4.54217			-0.04605		5.28855		-0.06247
4.5505			-0.06915		6.3693		-0.05922
4.55883			-0.0673				-0.05398
4.56717			-0.07895				-0.06591
4.5755			-0.10085				-0.07646
4.58383			-0.0989				-0.09325
4.59217			-0.1099				-0.0689
4.6005			-0.07575				-0.09762
4.60883			-0.07485				-0.09815
4.61717			-0.06025				-0.06899
4.6255			-0.0839				-0.06241
4.63383			-0.09705				-0.05791
4.64217			-0.1004				-0.05836
4.6505			-0.11685				-0.09838
4.65883			-0.117				-0.11042
4.66717			-0.12555				-0.10223
4.6755			-0.1055				-0.09682
4.68383			-0.10145				-0.10596
4.69217			-0.0881				-0.07686
4.7005			-0.0963				-0.06819
4.70883			-0.09585				-0.06567
4.71717			-0.10015				-0.07004
4.7255			-0.1069				-0.07538
4.73383			-0.11425				-0.09183
4.74217			-0.12495				-0.10619
4.7505			-0.11085				-0.07961
4.75883			-0.0876				-0.10387
4.76717			-0.08815				-0.08034
4.7755			-0.073				-0.06441
4.78383			-0.091				-0.05811
4.79217			-0.10295				-0.05792
4.8005			-0.106				-0.09121
4.80883			-0.12175				-0.09938
4.81717			-0.1126				-0.1093
4.8255			-0.10495				-0.07704
4.83383			-0.07275				-0.10638
4.84217			-0.0717				-0.1006
4.8505			-0.0491				-0.07604
4.85883			-0.0754				-0.07024
4.86717			-0.09025				-0.06748
4.8755			-0.0947				-0.08068
4.88383			-0.0998				-0.08866
4.89217			-0.09765				-0.09732
4.9005			-0.10685				-0.08697
4.90883			-0.06925				-0.09898
4.91717			-0.06865				-0.10626
4.9255			-0.05235				-0.07603
4.93383			-0.0581				-0.06819
4.94217			-0.07085				-0.06446
4.9505			-0.07855				-0.06917
4.95883			-0.0793				-0.06846
4.96717			-0.083				-0.07889
4.9755			-0.08995				-0.09682
4.98383			-0.07085				-0.08564
4.99217			-0.05145				-0.10767
5.0005			-0.04135				-0.07894
5.00883			-0.0355				-0.06843
5.01717			-0.03805				-0.06568
5.0255			-0.0432				-0.07128
5.03383			-0.0404				-0.08526
5.04217			-0.0462				-0.09518
5.0505			-0.03605				-0.10294
5.05883			-0.00445				-0.08411
5.06717			0.05645				-0.11156
5.0755			0.1162				-0.09571
5.08383			0.22135				-0.07704
5.09217			0.33795				-0.06947
5.1005			0.55155				-0.06306
5.10883			0.87875				-0.08513
5.11717			0.690525				-0.09618
5.1255			1.05905				-0.0979
5.13383			1.59432				-0.0796
5.14217			2.37213				-0.10217
5.1505			3.42825				-0.10096
5.15883			4.87598				-0.06513
5.16717			6.79413				-0.05733
5.1755			9.32023				-0.05611
5.18383			12.5504				-0.06965
5.19217			16.617				-0.08523
5.2005			21.6652				-0.09352
5.20883			27.7461				-0.08821
5.21717			35.0106				-0.08489
5.2255			43.4698				-0.1014
5.23383			53.1149				-0.07175
5.24217			63.8861				-0.06517
5.2505			75.5262				-0.06497
5.25883			88.4797				-0.07157
5.26717			101.904				-0.10041
5.2755			115.728				-0.10921
5.28383			129.447				-0.11142
5.29217			142.998				-0.09034
5.3005			156.159				-0.11287
5.30883			168.468				-0.08819
5.31717			179.793				-0.06901
5.3255			189.835				-0.06645
5.33383			198.66				-0.06631
5.34217			206.254				-0.08024
5.3505			212.715				-0.0966
5.35883			218.014				-0.10782
5.36717			222.137				-0.08085
5.3755			225.514				-0.11352
5.38383			227.967				-0.11131
5.39217			229.733				-0.0859
5.4005			230.807				-0.0831
5.40883			231.399				-0.08057
5.41717			231.516				-0.08223
5.4255			231.33				-0.08766
5.43383			230.968				-0.10338
5.44217			230.13				-0.09455
5.4505			229.155				-0.10797
5.45883			227.816				-0.11964
5.46717			226.151				-0.08964
5.4755			224.066				-0.08284
5.48383			221.605				-0.08109
5.49217			218.692				-0.08929
5.5005			215.374				-0.10287
5.50883			211.847				-0.11692
5.51717			207.705				-0.12616
5.5255			203.438				-0.11406
5.53383			198.932				-0.13682
5.54217			194.102				-0.10493
5.5505			189.044				-0.09485
5.55883			183.736				-0.09143
5.56717			178.455				-0.09423
5.5755			173.184				-0.12469
5.58383			168.188				-0.13482
5.59217			163.321				-0.1398
5.6005			158.854				-0.11497
5.60883			154.969				-0.1451
5.61717			151.627				-0.13144
5.6255			148.973				-0.11285
5.63383			147.028				-0.10701
5.64217			145.925				-0.10248
5.6505			145.611				-0.10767
5.65883			146.09				-0.12499
5.66717			147.342				-0.1337
5.6755			149.067				-0.12039
5.68383			151.407				-0.14888
5.69217			153.893				-0.14729
5.7005			156.356				-0.11498
5.70883			158.557				-0.11003
5.71717			160.267				-0.10362
5.7255			161.39				-0.12138
5.73383			161.675				-0.14861
5.74217			161.181				-0.15123
5.7505			159.51				-0.14209
5.75883			156.982				-0.13489
5.76717			153.435				-0.14959
5.7755			148.906				-0.11535
5.78383			143.522				-0.10875
5.79217			137.318				-0.10529
5.8005			130.653				-0.10842
5.80883			123.608				-0.12132
5.81717			116.366				-0.13854
5.8255			108.871				-0.14127
5.83383			101.499				-0.11802
5.84217			94.284				-0.14497
5.8505			87.2795				-0.12227
5.85883			80.5757				-0.10745
5.86717			74.2044				-0.10091
5.8755			68.2674				-0.09823
5.88383			62.792				-0.09174
5.89217			57.7776				-0.10859
5.9005			53.1959				-0.12937
5.90883			49.0441				-0.10672
5.91717			45.3592				-0.14226
5.9255			42.0089				-0.13524
5.93383			39.0106				-0.11048
5.94217			36.3119				-0.10856
5.9505			33.8868				-0.10493
5.95883			31.7522				-0.12161
5.96717			29.8468				-0.12744
5.9755			28.1698				-0.14475
5.98383			26.6472				-0.12891
5.99217			25.3287				-0.13493
6.0005			24.1222		10.164		-0.14921
6.00883			23.038		11.4568		-0.12083
6.01717			22.0398		12.6823		-0.11427
6.0255			21.1187		13.8192		-0.10854
6.03383			20.2884		14.8544		-0.11443
6.04217			19.5207		15.7231		-0.10841
6.0505			18.8272		16.4748		-0.12908
6.05883			18.1466		17.0692		-0.1472
6.06717			17.5508		17.5722		-0.13256
6.0755			16.9885		17.8928		-0.15454
6.08383			16.4517		18.1144		-0.12837
6.09217			15.9421		18.1965		-0.11606
6.1005			15.5998		18.2149		-0.11433
6.10883			15.0478		18.1687		-0.11778
6.11717			14.5992		18.0609		-0.12849
6.1255			14.1855		17.9227		-0.13974
6.13383			13.7917		17.7639		-0.15468
6.14217			13.4247		17.6314		-0.13013
6.1505			13.101		17.4517		-0.16497
6.15883			12.7769		17.2777		-0.15077
6.16717			12.477		17.0749		-0.13226
6.1755			12.1741		16.8984		-0.12586
6.18383			11.891		16.7071		-0.1194
6.19217			11.6273		16.5268		-0.14308
6.2005			11.3793		16.3404		-0.15242
6.20883			11.1511		16.1795		-0.16386
6.21717			10.9325		16.058		-0.14954
6.2255			10.7549		15.9281		-0.16717
6.23383			10.5671		15.783		-0.17204
6.24217			10.4024		15.6325		-0.13998
6.2505			10.2248		15.4852		-0.1319
6.25883			10.0748		15.3342		-0.1281
6.26717			9.92422		15.183		-0.13628
6.2755			9.7894		15.0029		-0.14733
6.28383			9.67492		14.8485		-0.15528
6.29217			9.55363		14.7042		-0.16261
6.3005			9.48358		14.5652		-0.15346
6.30883			9.40677		14.3935		-0.16858
6.31717			9.34415		14.2215		-0.13468
6.3255			9.2791		14.0112		-0.12818
6.33383			9.23103		13.8172		-0.12619
6.34217			9.19262		13.6262		-0.13017
6.3505			9.16837		13.4102		-0.12885
6.35883			9.1647		13.2311		-0.14659
6.36717			9.1606		13.0483		-0.15746
6.3755			9.19095		12.9032		-0.13353
6.38383			9.23498		12.7218		-0.16578
6.39217			9.28245		12.557		-0.14862
6.4005			9.33805		12.362		-0.12965
6.40883			9.38312		12.1776		-0.12206
6.41717			9.43843		12.0061		-0.11999
6.4255			9.51185		11.8313		-0.13043
6.43383			9.59015		11.6653		-0.14519
6.44217			9.6771		11.5153		-0.15665
6.4505			9.7605		11.4058		-0.13257
6.45883			9.87368		11.2724		-0.1612
6.46717			9.96797		11.2712		-0.15507
6.4755			10.0663		11.0169		-0.12608
6.48383			10.1386		10.9093		-0.12223
6.49217			10.2127		10.804		-0.12181
6.5005			10.281		10.693		-0.14354
6.50883			10.3475		10.5818		-0.15594
6.51717			10.4199		10.4855		-0.16594
6.5255			10.4722		10.4266		-0.15458
6.53383			10.5525		10.3468		-0.15767
6.54217			10.6097		10.2552		-0.1718
6.5505			10.6651		10.1405		-0.14169
6.55883			10.7053		10.0239		-0.13308
6.56717			10.7517		9.8974		-0.12823
6.5755			10.7891		9.76435		-0.13551
6.58383			10.8213		9.6108		-0.14918
6.59217			10.863		9.4795		-0.16215
6.6005			10.8963		9.35175		-0.17232
6.60883			10.9553		9.23215		-0.14844
6.61717			11.0153		9.09585		-0.17357
6.6255			11.071		8.95505		-0.14345
6.63383			11.1299		8.7971		-0.12964
6.64217			11.1789		8.65015		-0.12717
6.6505			11.2419		8.50995		-0.13044
6.65883			11.3016		8.35115		-0.16147
6.66717			11.3763		8.2211		-0.16048
6.6755			11.4458		8.10605		-0.16798
6.68383			11.5218		8.0212		-0.14179
6.69217			11.615		7.9153		-0.17066
6.7005			11.6905		7.8145		-0.15642
6.70883			11.7639		7.69675		-0.13497
6.71717			11.8191		7.58445		-0.12955
6.7255			11.8785		7.4811		-0.12341
6.73383			11.9212		7.3792		-0.13189
6.74217			11.9551		7.28325		-0.14078
6.7505			11.9918		7.1883		-0.15315
6.75883			12.0048		7.14305		-0.14362
6.76717			12.0394		7.0616		-0.1654
6.7755			12.0383		6.9894		-0.17051
6.78383			12.0302		6.89655		-0.13805
6.79217			11.9859		6.8121		-0.13085
6.8005			11.9305		6.72685		-0.12735
6.80883			11.8647		6.6553		-0.12992
6.81717			11.7779		6.57055		-0.12959
6.8255			11.6879		6.5005		-0.13898
6.83383			11.5688		6.47105		-0.14681
6.84217			11.4665		6.42535		-0.14139
6.8505			11.335		6.3788		-0.15976
6.85883			11.1905		6.31075		-0.13032
6.86717			11.0187		6.2555		-0.12544
6.8755			10.8277		6.202		-0.12575
6.88383			10.6433		6.15565		-0.12905
6.89217			10.4462		6.09135		-0.1448
6.9005			10.2459		6.07015		-0.15646
6.90883			10.0267		6.0673		-0.1602
6.91717			9.8183		6.0727		-0.13828
6.9255			9.6052		6.066		-0.16857
6.93383			9.38232		6.0601		-0.14943
6.94217			9.15263		6.03725		-0.13408
6.9505			8.90728		6.03175		-0.12832
6.95883			8.66775		6.01445		-0.12733
6.96717			8.42838		5.98355		-0.12462
6.9755			8.18347		5.96485		-0.14718
6.98383			7.95212		5.9543		-0.15547
6.99217			7.72133		5.9682		-0.13675
7.0005			7.51222		5.94285		-0.16939
7.00883			7.28885		5.9181		-0.1661
7.01717			7.0718		5.85065		-0.13579
7.0255			6.8423		5.79825		-0.13217
7.03383			6.62795		5.7373		-0.13111
7.04217			6.41565		5.66645		-0.13866
7.0505			6.20273		5.5975		-0.15568
7.05883			6.00563		5.5283		-0.16128
7.06717			5.80575		5.50685		-0.15513
7.0755			5.64035		5.4484		-0.16561
7.08383			10.9344		5.4045		-0.17886
7.09217			10.5883		5.3259		-0.14719
7.1005			10.2349		5.2761		-0.14245
7.10883			9.90235		5.22705		-0.13772
7.11717			9.5924		5.17285		-0.1472
7.1255			9.27635		5.12725		-0.17629
7.13383			8.98135		5.0907		-0.18855
7.14217			8.69055		5.0991		-0.19091
7.1505			8.4469		5.1017		-0.16895
7.15883			8.2011		5.10585		-0.18757
7.16717			7.9679		5.08965		-0.16242
7.1755			7.71435		5.09745		-0.14785
7.18383			7.48665		5.1028		-0.14413
7.19217			7.2563		5.10575		-0.14525
7.2005			7.0378		5.1029		-0.15242
7.20883			6.8256		5.13205		-0.16973
7.21717			6.62135		5.17635		-0.18157
7.2255			6.4465		5.22035		-0.15731
7.23383			6.28615		5.23125		-0.19229
7.24217			6.1212		5.2513		-0.18086
7.2505			5.9634		5.22095		-0.15641
7.25883			5.7804		5.20375		-0.15247
7.26717			5.6174		5.17715		-0.14762
7.2755			5.4619		5.12635		-0.17117
7.28383			5.30475		5.0946		-0.18205
7.29217			5.17015		5.05225		-0.19765
7.3005			5.03385		5.0336		-0.1767
7.30883			4.9448		4.9717		-0.19512
7.31717			4.82955		4.9182		-0.19799
7.3255			4.7243		4.8264		-0.16594
7.33383			4.5884		4.74415		-0.15978
7.34217			4.45795		4.66535		-0.15389
7.3505			4.3456		4.575		-0.16453
7.35883			4.2428		4.50825		-0.17709
7.36717			4.14295		4.42995		-0.19148
7.3755			4.043		4.41435		-0.19525
7.38383			3.9881		4.36185		-0.18276
7.39217			3.90825		4.3286		-0.19613
7.4005			3.82825		4.2626		-0.16837
7.40883			3.73755		4.218		-0.15971
7.41717			3.65235		4.1888		-0.15731
7.4255			3.5694		4.1575		-0.16199
7.43383			3.501		4.133		-0.15813
7.44217			3.4276		4.11985		-0.17592
7.4505			3.35105		4.14715		-0.19228
7.45883			3.3066		4.1646		-0.16771
7.46717			3.26815		4.1747		-0.20366
7.4755			3.215		4.16275		-0.18663
7.48383			3.1571		4.1654		-0.17271
7.49217			3.09575		4.15415		-0.16562
7.5005			3.03335		4.15035		-0.16185
7.50883			2.9717		4.1231		-0.17208
7.51717			2.9125		4.11605		-0.18946
7.5255			2.8606		4.1233		-0.20212
7.53383			2.82265		4.13025		-0.17952
7.54217			2.8119		4.1072		-0.20381
7.5505			2.7743		4.08105		-0.20312
7.55883			2.75105		4.0345		-0.17562
7.56717			2.6826		3.99515		-0.1685
7.5755			2.6435		3.94225		-0.16385
7.58383			2.5924		3.8657		-0.18401
7.59217			2.54855		3.804		-0.2034
7.6005			2.5149		3.75715		-0.20654
7.60883			2.4734		3.73795		-0.19997
7.61717			2.47625		3.6843		-0.19991
7.6255			2.44425		3.63805		-0.20928
7.63383			2.4338		3.55605		-0.17546
7.64217			2.38615		3.4898		-0.16805
7.6505			2.36285		3.42705		-0.1639
7.65883			2.32165		3.3569		-0.17012
7.66717			2.2893		3.30005		-0.18237
7.6755			2.2591		3.24395		-0.19506
7.68383			2.22625		3.2383		-0.20479
7.69217			2.2268		3.19035		-0.17757
7.7005			2.2186		3.1483		-0.20134
7.70883			2.2041		3.09685		-0.17518
7.71717			2.1742		3.03645		-0.16468
7.7255			2.13995		2.99795		-0.15733
7.73383			2.11515		2.9528		-0.15747
7.74217			2.08315		2.9086		-0.1493
7.7505			2.0639		2.8727		-0.16638
7.75883			2.03165		2.87745		-0.18247
7.76717			2.0289		2.86		-0.16241
7.7755			2.03665		2.8507		-0.19202
7.78383			2.0247		2.80785		-0.18393
7.79217			2.01355		2.7827		-0.15762
7.8005			1.97205		2.7445		-0.1516
7.80883			1.9499		2.72015		-0.14569
7.81717			1.92245		2.6748		-0.1559
7.8255			1.89775		2.65645		-0.16059
7.83383			1.88875		2.65625		-0.17391
7.84217			1.871		2.65865		-0.16189
7.8505			1.8954		2.64955		-0.18514
7.85883			1.88115		2.6257		-0.19109
7.86717			1.89105		2.5914		-0.15806
7.8755			1.8558		2.5535		-0.15101
7.88383			1.8398		2.5305		-0.14569
7.89217			1.81535		2.4886		-0.15061
7.9005			1.78865		2.47245		-0.14622
7.90883			1.78215		2.4584		-0.16285
7.91717			1.75695		2.47475		-0.17393
7.9255			1.78345		2.462		-0.15754
7.93383			1.77665		2.452		-0.17504
7.94217			1.77905		2.41205		-0.14908
7.9505			1.7532		2.38685		-0.13817
7.95883			1.72445		2.3565		-0.13706
7.96717			1.7145		2.3268		-0.14072
7.9755			1.6975		2.303		-0.15237
7.98383			1.69045		2.2806		-0.1574
7.99217			1.66865		2.31245		-0.17426
8.0005			1.67995		2.2933		-0.14838
8.00883			1.6888		2.2927		-0.17958
8.01717			1.6887		2.2533		-0.16211
8.0255			1.68		2.2405		-0.14166
8.03383			1.651		2.2148		-0.13557
8.04217			1.6442		2.18985		-0.13415
8.0505			1.6269		2.1587		-0.16393
8.05883			1.6079		2.1371		-0.17306
8.06717			1.6047		2.15425		-0.18032
8.0755			1.6022		2.1489		-0.153
8.08383			1.62575		2.14235		-0.17371
8.09217			1.62575		2.1126		-0.17622
8.1005			1.63205		2.09515		-0.14496
8.10883			1.6084		2.0786		-0.13921
8.11717			1.60045		2.0472		-0.13532
8.1255			1.59065		2.01055		-0.14086
8.13383			1.56305		1.99335		-0.15399
8.14217			1.5528		2.00095		-0.16226
8.1505			1.5367		2.0145		-0.16381
8.15883			1.57555		2.0025		-0.16095
8.16717			1.56825		1.991		-0.17644
8.1755			1.57035		1.95695		-0.14519
8.18383			1.5535		1.93285		-0.13816
8.19217			1.5405		1.92175		-0.13543
8.2005			1.52745		1.88505		-0.14517
8.20883			1.51615		1.8782		-0.17442
8.21717			1.50815		1.8751		-0.18004
8.2255			1.49555		1.8965		-0.17927
8.23383			1.51655		1.8992		-0.15852
8.24217			1.53		1.8892		-0.18327
8.2505			1.53455		1.8619		-0.15463
8.25883			1.51675		1.8509		-0.14094
8.26717			1.4918		1.83675		-0.13774
8.2755			1.4854		1.8143		-0.1361
8.28383			1.47395		1.81175		-0.14513
8.29217			1.46695		1.8		-0.16071
8.3005			1.45655		1.8405		-0.16556
8.30883			1.46865		1.84985		-0.14501
8.31717			1.48745		1.86015		-0.17502
8.3255			1.4947		1.8379		-0.16985
8.33383			1.49855		1.8296		-0.14631
8.34217			1.4735		1.8202		-0.14164
8.3505			1.46155		1.814		-0.13768
8.35883			1.4473		1.8045		-0.13667
8.36717			1.43505		1.8066		-0.1484
8.3755			1.43375		1.8467		-0.16464
8.38383			1.4274		1.8695		-0.15643
8.39217			1.4614		1.8868		-0.17637
8.4005			1.4629		1.86695		-0.1873
8.40883			1.47755		1.8629		-0.15073
8.41717			1.4474		1.8626		-0.14378
8.4255			1.4272		1.8779		-0.14056
8.43383			1.42165		1.86825		-0.14964
8.44217			1.41225		1.8922		-0.16256
8.4505			1.4105		1.94095		-0.17427
8.45883			1.39795		1.99455		-0.17415
8.46717			1.43345		2.0306		-0.16268
8.4755			1.4336		2.06015		-0.18069
8.48383			1.4449		2.07995		-0.15281
8.49217			1.4249		2.107		-0.14424
8.5005			1.41375		2.1348		-0.14179
8.50883			1.4038		2.1537		-0.1426
8.51717			1.4036		2.2		-0.16744
8.5255			1.3938		2.24265		-0.17962
8.53383			1.3772		2.3125		-0.18557
8.54217			1.39775		2.34765		-0.15395
8.5505			1.41435		2.3866		-0.18324
8.55883			1.4189		2.38005		-0.16312
8.56717			1.4158		2.3932		-0.14064
8.5755			1.4089		2.39		-0.1349
8.58383			1.39505		2.37275		-0.1318
8.59217			1.3893		2.3608		-0.14462
8.6005			1.3736		2.3419		-0.15574
8.60883			1.37225		2.36875		-0.16794
8.61717			1.37095		2.3469		-0.1388
8.6255			1.40185		2.32945		-0.16546
8.63383			1.4038		2.2735		-0.16771
8.64217			1.41565		2.21935		-0.13666
8.6505			1.38675		2.1798		-0.13076
8.65883			1.37805		2.12665		-0.12527
8.66717			1.3751		2.0746		-0.14029
8.6755			1.3648		2.02255		-0.15919
8.68383			1.3614		2.01985		-0.16522
8.69217			1.3531		1.99225		-0.15701
8.7005			1.3829		1.9607		-0.15245
8.70883			1.3843		1.9104		-0.16275
8.71717			1.3917		1.86985		-0.12912
8.7255			1.37725		1.82865		-0.11938
8.73383			1.375		1.79175		-0.1137
8.74217			1.36635		1.73505		-0.11873
8.7505			1.354		1.716		-0.13341
8.75883			1.351		1.71395		-0.1417
8.76717			1.3347		1.7112		-0.14938
8.7755			1.3625		1.69605		-0.12354
8.78383			1.3648		1.6782		-0.15044
8.79217			1.37505		1.6448		-0.12442
8.8005			1.36325		1.6252		-0.11285
8.80883			1.3496		1.60265		-0.10736
8.81717			1.3389		1.56355		-0.10723
8.8255			1.334		1.5549		-0.10014
8.83383			1.3245		1.5429		-0.11605
8.84217			1.32055		1.5689		-0.12694
8.8505			1.33325		1.56125		-0.11089
8.85883			1.355		1.55625		-0.14513
8.86717			1.35975		1.52745		-0.13865
8.8755			1.3637		1.5105		-0.11483
8.88383			1.33595		1.49285		-0.10976
8.89217			1.3248		1.45905		-0.10079
8.9005			1.3122		1.4496		-0.10646
8.90883			1.30365		1.44515		-0.1199
8.91717			1.3004		1.476		-0.13381
8.9255			1.2954		1.4717		-0.12433
8.93383			1.334		1.47685		-0.13813
8.94217			1.3388		1.4455		-0.14615
8.9505			1.3558		1.44645		-0.11368
8.95883			1.3292		1.43035		-0.10353
8.96717			1.3231		1.41065		-0.09721
8.9755			1.3096		1.385		-0.11083
8.98383			1.3016		1.37115		-0.13509
8.99217			1.30335		1.3983		-0.14687
9.0005			1.2907		1.40085		-0.14411
9.00883			1.3247				-0.1247
9.01717			1.33015				-0.14206
9.0255			1.34275				-0.11372
9.03383			1.31835				-0.10354
9.04217			1.3226				-0.10081
9.0505			1.3163				-0.10176
9.05883			1.304				-0.1143
9.06717			1.296				-0.13077
9.0755			1.2812				-0.14067
9.08383			1.3023				-0.11388
9.09217			1.32245				-0.14567
9.1005			1.3244				-0.12957
9.10883			1.31815				-0.10699
9.11717			1.3006				-0.09919
9.1255			1.2981				-0.09411
9.13383			1.2868				-0.1213
9.14217			1.2683				-0.13404
9.1505			1.2711				-0.14345
9.15883			1.27775				-0.1155
9.16717			1.3035				-0.13719
9.1755			1.30635				-0.13931
9.18383			1.322				-0.10777
9.19217			1.3021				-0.10023
9.2005			1.3029				-0.09532
9.20883			1.29275				-0.10587
9.21717			1.2736				-0.11037
9.2255			1.27015				-0.12639
9.23383			1.26435				-0.12716
9.24217			1.29835				-0.12073
9.2505			1.3041				-0.13621
9.25883			1.31605				-0.10768
9.26717			1.2925				-0.09977
9.2755			1.28835				-0.0953
9.28383			1.2846				-0.10093
9.29217			1.27515				-0.09081
9.3005			1.2708				-0.10856
9.30883			1.2532				-0.12915
9.31717			1.28375				-0.10003
9.3255			1.2937				-0.13099
9.33383			1.2987				-0.10785
9.34217			1.2858				-0.09159
9.3505			1.27005				-0.08618
9.35883			1.2584				-0.08587
9.36717			1.25975				-0.1053
9.3755			1.2447				-0.10648
9.38383			1.2429				-0.12423
9.39217			1.26155				-0.09783
9.4005			1.28415				-0.12688
9.40883			1.28795				-0.12116
9.41717			1.2879				-0.09615
9.4255			1.2687				-0.08906
9.43383			1.26515				-0.08364
9.44217			1.2627				-0.08338
9.4505			1.24355				-0.08489
9.45883			1.2491				-0.1003
9.46717			1.25335				-0.10235
9.4755			1.2869				-0.11313
9.48383			1.29475				-0.12177
9.49217			1.3078				-0.09016
9.5005			1.286				-0.08277
9.50883			1.2916				-0.078
9.51717			1.28005				-0.0863
9.5255			1.2673				-0.10554
9.53383			1.2715				-0.10887
9.54217			1.2612				-0.11468
9.5505			1.30405				-0.09626
9.55883			1.3092				-0.12074
9.56717			1.32165				-0.09205
9.5755			1.31775				-0.08266
9.58383			1.30845				-0.07966
9.59217			1.30545				-0.08189
9.6005			1.31405				-0.11479
9.60883			1.31155				-0.12556
9.61717			1.30435				-0.12495
9.6255			1.3314				-0.09726
9.63383			1.3536				-0.12596
9.64217			1.37045				-0.11199
9.6505			1.36815				-0.0879
9.65883			1.3753				-0.08092
9.66717			1.36995				-0.07708
9.6755			1.3713				-0.08452
9.68383			1.3622				-0.10405
9.69217			1.36385				-0.11001
9.7005			1.3818				-0.09521
9.70883			1.42295				-0.11917
9.71717			1.4301				-0.11932
9.7255			1.4506				-0.08785
9.73383			1.4361				-0.08275
9.74217			1.42615				-0.0819
9.7505			1.4241				-0.08579
9.75883			1.4207				-0.08379
9.76717			1.41865				-0.09888
9.7755			1.41955				-0.10335
9.78383			1.463				-0.10051
9.79217			1.4687				-0.1238
9.8005			1.4884				-0.09601
9.80883			1.46945				-0.0871
9.81717			1.46015				-0.08362
9.8255			1.45625				-0.08708
9.83383			1.4509				-0.09842
9.84217			1.44935				-0.11325
9.8505			1.4378				-0.12241
9.85883			1.4713				-0.09742
9.86717			1.48265				-0.12032
9.8755			1.4898				-0.09728
9.88383			1.4805				-0.07977
9.89217			1.4751				-0.07886
9.9005			1.4578				-0.0787
9.90883			1.4514				-0.07405
9.91717			1.4484				-0.09189
9.9255			1.4397				-0.10427
9.93383			1.4559				-0.08178
9.94217			1.4803				-0.11521
9.9505			1.48435				-0.11521
9.95883			1.4846				-0.0821
9.96717			1.4702				-0.07628
9.9755			1.4585				-0.06939
9.98383			1.4439				-0.07821
9.99217			1.4294				-0.08484
10.0005			1.42985				-0.10404
10.0088			1.42105				-0.09108
10.0172			1.45355				-0.10507
10.0255			1.4568				-0.11647
10.0338			1.46385				-0.0852
10.0422			1.4408				-0.07748
10.0505			1.4338				-0.07389
10.0588			1.4135				-0.08163
10.0672			1.4039				-0.10834
10.0755			1.40315				-0.11449
10.0838			1.39255				-0.1145
10.0922			1.426				-0.09309
10.1005			1.4255				-0.11153
10.1088			1.43515				-0.0818
10.1172			1.41355				-0.0712
10.1255			1.4147				-0.06877
10.1338			1.40935				-0.06771
10.1422			1.3977				-0.07907
10.1505			1.385				-0.0964
10.1588			1.37875				-0.10645
10.1672			1.40025				-0.07301
10.1755			1.41115				-0.10337
10.1838			1.42005				-0.09423
10.1922			1.40595				-0.0699
10.2005			1.3881				-0.0624
10.2088			1.38715				-0.06001
10.2172			1.37185				-0.05655
10.2255			1.3584				-0.0689
10.2338			1.35265				-0.08961
10.2422			1.36235				-0.06981
10.2505			1.38865				-0.09632
10.2588			1.38685				-0.09938
10.2672			1.39325				-0.07418
10.2755			1.37455				-0.07004
10.2838			1.37				-0.06594
10.2922			1.35665				-0.07377
10.3005			1.33465				-0.08336
10.3088			1.33395				-0.09866
10.3172			1.3271				-0.09913
10.3255			1.364				-0.09059
10.3338			1.35925				-0.10742
10.3422			1.3729				-0.07609
10.3505			1.34625				-0.06506
10.3588			1.33705				-0.06034
10.3672			1.32785				-0.06531
10.3755			1.3127				-0.06232
10.3838			1.30165				-0.08057
10.3922			1.28355				-0.09849
10.4005			1.31435				-0.07118
10.4088			1.3232				-0.10197
10.4172			1.33095				-0.08233
10.4255			1.30805				-0.06942
10.4338			1.286				-0.06574
10.4422			1.27465				-0.06379
10.4505			1.2634				-0.07537
10.4588			1.257				-0.08311
10.4672			1.2459				-0.0969
10.4755			1.261				-0.0766
10.4838			1.2765				-0.10559
10.4922			1.28085				-0.09764
10.5005			1.2792				-0.07385
10.5088			1.26445				-0.06533
10.5172			1.25805				-0.05516
10.5255			1.2457				-0.07328
10.5338			1.2248				-0.08754
10.5422			1.22335				-0.09614
10.5505			1.22575				-0.08984
10.5588			1.24645				-0.09206
10.5672			1.25615				-0.10422
10.5755			1.2662				-0.07041
10.5838			1.2449				-0.06008
10.5922			1.23975				-0.0547
10.6005			1.23065				-0.06393
10.6088			1.2086				-0.07434
10.6172			1.2072				-0.08384
10.6255			1.19645				-0.09116
10.6338			1.23845				-0.07318
10.6422			1.2381				-0.09475
10.6505			1.2462				-0.0688
10.6588			1.228				-0.06181
10.6672			1.2127				-0.05846
10.6755			1.21265				-0.05856
10.6838			1.20435				-0.08752
10.6922			1.193				-0.09636
10.7005			1.18125				-0.10367
10.7088			1.20885				-0.0729
10.7172			1.2209				-0.10553
10.7255			1.22685				-0.09305
10.7338			1.21485				-0.06976
10.7422			1.2155				-0.0611
10.7505			1.2099				-0.0567
10.7588			1.19615				-0.06926
10.7672			1.1832				-0.0818
10.7755			1.17515				-0.09224
10.7838			1.1877				-0.07743
10.7922			1.213				-0.09418
10.8005			1.2196				-0.09894
10.8088			1.21795				-0.06664
10.8172			1.20135				-0.05756
10.8255			1.1941				-0.05624
10.8338			1.18245				-0.06034
10.8422			1.1696				-0.05832
10.8505			1.16445				-0.07202
10.8588			1.16145				-0.07989
10.8672			1.1901				-0.07295
10.8755			1.1989				-0.0944
10.8838			1.21875				-0.06319
10.8922			1.199				-0.05839
10.9005			1.1766				-0.05388
10.9088			1.16785				-0.05775
10.9172			1.15695				-0.07314
10.9255			1.14925				-0.0878
10.9338			1.1395				-0.09396
10.9422			1.1707				-0.06706
10.9505			1.16975				-0.09551
10.9588			1.1821				-0.07904
10.9672			1.17055				-0.0583
10.9755			1.1608				-0.05176
10.9838			1.14935				-0.05075
10.9922			1.14695				-0.07514
11.0005			1.14305				-0.08679
11.0088			1.1322				-0.08966
11.0172			1.14815				-0.06795
11.0255			1.17455				-0.09659
11.0338			1.18075				-0.09059
11.0422			1.1707				-0.05972
11.0505			1.16445				-0.05313
11.0588			1.1553				-0.04755
11.0672			1.1443				-0.05692
11.0755			1.12745				-0.06292
11.0838			1.1191				-0.07935
11.0922			1.12205				-0.07442
11.1005			1.1563				-0.07807
11.1088			1.1648				-0.09131
11.1172			1.1733				-0.06036
11.1255			1.1507				-0.05293
11.1338			1.1423				-0.04979
11.1422			1.12565				-0.05585
11.1505			1.1204				-0.05454
11.1588			1.11805				-0.07098
11.1672			1.1099				-0.08359
11.1755			1.14705				-0.06472
11.1838			1.1474				-0.09059
11.1922			1.1608				-0.06681
11.2005			1.14055				-0.05281
11.2088			1.14055				-0.05192
11.2172			1.12985				-0.05421
11.2255			1.1262				-0.07131
11.2338			1.1207				-0.08229
11.2422			1.0998				-0.09056
11.2505			1.128				-0.06156
11.2588			1.1358				-0.09469
11.2672			1.14115				-0.08272
11.2755			1.12615				-0.05845
11.2838			1.1233				-0.05364
11.2922			1.11495				-0.04968
11.3005			1.1052				-0.05021
11.3088			1.0906				-0.06035
11.3172			1.0783				-0.07651
11.3255			1.0968				-0.0622
11.3338			1.12415				-0.08109
11.3422			1.12655				-0.09073
11.3505			1.13285				-0.06018
11.3588			1.1044				-0.05414
11.3672			1.0974				-0.05104
11.3755			1.08265				-0.06016
11.3838			1.0687				-0.07287
11.3922			1.0689				-0.07988
11.4005			1.0671				-0.08406
11.4088			1.09885				-0.07385
11.4172			1.1031				-0.09534
11.4255			1.1126				-0.06384
11.4338			1.0921				-0.05426
11.4422			1.0875				-0.05113
11.4505			1.0723				-0.05274
11.4588			1.06045				-0.08659
11.4672			1.05805				-0.09348
11.4755			1.04895				-0.09868
11.4838			1.08275				-0.06395
11.4922			1.0877				-0.09125
11.5005			1.09595				-0.07122
11.5088			1.08065				-0.05378
11.5172			1.07465				-0.04831
11.5255			1.068				-0.04522
11.5338			1.0583				-0.05981
11.5422			1.0477				-0.07107
11.5505			1.03865				-0.07719
11.5588			1.05415				-0.05927
11.5672			1.0724				-0.08671
11.5755			1.0785				-0.08393
11.5838			1.0783				-0.05374
11.5922			1.0549				-0.04606
11.6005			1.0502				-0.03873
11.6088			1.03885				-0.03287
11.6172			1.0255				-0.039
11.6255			1.02195				-0.05359
11.6338			1.027				-0.05704
11.6422			1.05965				-0.07038
11.6505			1.0583				-0.08366
11.6588			1.0697				-0.04919
11.6672			1.05555				-0.04175
11.6755			1.05275				-0.04044
11.6838			1.03935				-0.04577
11.6922			1.01725				-0.06092
11.7005			1.0142				-0.07263
11.7088			1.0078				-0.07711
11.7172			1.04515				-0.05489
11.7255			1.0497				-0.07708
11.7338			1.06135				-0.05495
11.7422			1.0417				-0.04652
11.7505			1.0287				-0.0448
11.7588			1.02645				-0.04319
11.7672			1.01395				-0.04027
11.7755			1.0134				-0.05776
11.7838			1.00035				-0.07477
11.7922			1.02815				-0.04946
11.8005			1.03935				-0.08729
11.8088			1.04635				-0.07951
11.8172			1.0376				-0.05508
11.8255			1.01475				-0.04964
11.8338			1.00625				-0.04512
11.8422			1.00325				-0.05489
11.8505			0.9916				-0.07526
11.8588			0.986				-0.08742
11.8672			1.00435				-0.06843
11.8755			1.0336				-0.08469
11.8838			1.03715				-0.0913
11.8922			1.04015				-0.06091
11.9005			1.02335				-0.05521
11.9088			1.0093				-0.05188
11.9172			1.00555				-0.06404
11.9255			0.9909				-0.08492
11.9338			0.9837				-0.09628
11.9422			0.98435				-0.09683
11.9505			1.0234				-0.08376
11.9588			1.02315				-0.09943
11.9672			1.0403				-0.07339
11.9755			1.01515				-0.06563
11.9838			1.0149				-0.05905
11.9922			1.0061				-0.06347
12.0005			0.99445				-0.06853
12.0088			0.9875				-0.08961
12.0172			0.9771				-0.09903
12.0255			1.00885				-0.06631
12.0338			1.0123				-0.09248
12.0422			1.0188				-0.0743
12.0505			0.9988				-0.04938
12.0588			0.99255				-0.0445
12.0672			0.9849				-0.0413
12.0755			0.9824				-0.06818
12.0838			0.96935				-0.07528
12.0922			0.95825				-0.08934
12.1005			0.9806				-0.06259
12.1088			1.0034				-0.08419
12.1172			1.0044				-0.08283
12.1255			1.0038				-0.05694
12.1338			1.0023				-0.04711
12.1422			0.9878				-0.03821
12.1505			0.9772				-0.05152
12.1588			0.96315				-0.05655
12.1672			0.9581				-0.07162
12.1755			0.96305				-0.07019
12.1838			0.99035				-0.07324
12.1922			1.0008				-0.08719
12.2005			1.00585				-0.0526
12.2088			0.98025				-0.04431
12.2172			0.9737				-0.04102
12.2255			0.96075				-0.04735
12.2338			0.95345				-0.04518
12.2422			0.9469				-0.05785
12.2505			0.94145				-0.07893
12.2588			0.97815				-0.05756
12.2672			0.9781				-0.0842
12.2755			0.98725				-0.06255
12.2838			0.97045				-0.05476
12.2922			0.9519				-0.05225
12.3005			0.9439				-0.05348
12.3088			0.9432				-0.0725
12.3172			0.9468				-0.08084
12.3255			0.92715				-0.09242
12.3338			0.96105				-0.07069
12.3422			0.97485				-0.10304
12.3505			0.98585				-0.09238
12.3588			0.96995				-0.07432
12.3672			0.95955				-0.06449
12.3755			0.9567				-0.06052
12.3838			0.95175				-0.08488
12.3922			0.9389				-0.1022
12.4005			0.9262				-0.10755
12.4088			0.94305				-0.09569
12.4172			0.966				-0.109
12.4255			0.975				-0.11653
12.4338			0.9785				-0.07775
12.4422			0.95295				-0.0712
12.4505			0.94015				-0.06932
12.4588			0.93505				-0.08096
12.4672			0.91955				-0.095
12.4755			0.9193				-0.10202
12.4838			0.923				-0.11679
12.4922			0.96195				-0.10279
12.5005			0.96525				-0.12526
12.5088			0.9793				-0.10021
12.5172			0.95665				-0.09334
12.5255			0.95145				-0.09111
12.5338			0.94535				-0.09732
12.5422			0.93845				-0.13502
12.5505			0.932				-0.13614
12.5588			0.9193				-0.14575
12.5672			0.9546				-0.11976
12.5755			0.962				-0.15177
12.5838			0.9656				-0.13268
12.5922			0.9498				-0.11626
12.6005			0.94835				-0.11323
12.6088			0.94545				-0.11397
12.6172			0.9379				-0.12885
12.6255			0.92915				-0.14278
12.6338			0.9163				-0.15328
12.6422			0.94715				-0.1481
12.6505			0.9626				-0.17306
12.6588			0.96445				-0.17858
12.6672			0.95965				-0.1515
12.6755			0.9484				-0.14948
12.6838			0.9378				-0.14705
12.6922			0.929				-0.14932
12.7005			0.9185				-0.15611
12.7088			0.9139				-0.17583
12.7172			0.92185				-0.18465
12.7255			0.9525				-0.19123
12.7338			0.9556				-0.21224
12.7422			0.97125				-0.18375
12.7505			0.95845				-0.17899
12.7588			0.95285				-0.18
12.7672			0.93755				-0.18998
12.7755			0.9175				-0.21106
12.7838			0.9236				-0.22378
12.7922			0.9176				-0.22952
12.8005			0.9557				-0.21207
12.8088			0.9595				-0.24426
12.8172			0.9699				-0.22324
12.8255			0.9516				-0.21335
12.8338			0.94505				-0.21586
12.8422			0.94285				-0.21772
12.8505			0.92615				-0.25026
12.8588			0.92615				-0.26733
12.8672			0.9085				-0.2706
12.8755			0.94795				-0.24821
12.8838			0.95745				-0.28229
12.8922			0.9713				-0.27721
12.9005			0.956				-0.25303
12.9088			0.9388				-0.24978
12.9172			0.93145				-0.25006
12.9255			0.92465				-0.26211
12.9338			0.9164				-0.28903
12.9422			0.9111				-0.2987
12.9505			0.92915				-0.29375
12.9588			0.9523				-0.31258
12.9672			0.9659				-0.32834
12.9755			0.9687				-0.29781
12.9838			0.9455				-0.29762
12.9922			0.94265				-0.30206
13.0005			0.93825				-0.31742
13.0088			0.91365				-0.35231
13.0172			0.91075				-0.36552
13.0255			0.91465				-0.3668
13.0338			0.9525				-0.35937
13.0422			0.9518				-0.38539
13.0505			0.9631				-0.36494
13.0588			0.94245				-0.36279
13.0672			0.92425				-0.3637
13.0755			0.91995				-0.36996
13.0838			0.90925				-0.38507
13.0922			0.9069				-0.4144
13.1005			0.8975				-0.42555
13.1088			0.9384				-0.40122
13.1172			0.94445				-0.44133
13.1255			0.9528				-0.43005
13.1338			0.9339				-0.41103
13.1422			0.9026				-0.4169
13.1505			0.89505				-0.42339
13.1588			0.8984				-0.42416
13.1672			0.8905				-0.44433
13.1755			0.88605				-0.46824
13.1838			0.9137				-0.45584
13.1922			0.9275				-0.49328
13.2005			0.9321				-0.50557
13.2088			0.9282				-0.4829
13.2172			0.90345				-0.48482
13.2255			0.89315				-0.48359
13.2338			0.8892				-0.49835
13.2422			0.87445				-0.51052
13.2505			0.8655				-0.53757
13.2588			0.87345				-0.54184
13.2672			0.9063				-0.54643
13.2755			0.90695				-0.56354
13.2838			0.91705				-0.53916
13.2922			0.89535				-0.53789
13.3005			0.87595				-0.54104
13.3088			0.8697				-0.55039
13.3172			0.8552				-0.5534
13.3255			0.85345				-0.57428
13.3338			0.8424				-0.59051
13.3422			0.88235				-0.57098
13.3505			0.8791				-0.60629
13.3588			0.88485				-0.58961
13.3672			0.86515				-0.58174
13.3755			0.8443				-0.58532
13.3838			0.8379				-0.59099
13.3922			0.83275				-0.61322
13.4005			0.82305				-0.62977
13.4088			0.80755				-0.65092
13.4172			0.83455				-0.62555
13.4255			0.84355				-0.66214
13.4338			0.85				-0.6621
13.4422			0.8294				-0.64505
13.4505			0.8193				-0.64253
13.4588			0.8046				-0.64246
13.4672			0.7983				-0.66687
13.4755			0.78475				-0.68953
13.4838			0.77065				-0.70635
13.4922			0.7894				-0.70151
13.5005			0.81215				-0.71511
13.5088			0.81315				-0.72814
13.5172			0.80925				-0.7022
13.5255			0.7855				-0.70121
13.5338			0.76445				-0.70423
13.5422			0.75605				-0.71837
13.5505			0.73885				-0.73373
13.5588			0.7312				-0.75095
13.5672			0.72925				-0.76796
13.5755			0.76345				-0.75493
13.5838			0.76155				-0.78269
13.5922			0.77305				-0.76227
13.6005			0.7409				-0.7575
13.6088			0.7147				-0.75902
13.6172			0.7064				-0.76535
13.6255			0.6959				-0.76789
13.6338			0.69315				-0.79107
13.6422			0.6827				-0.81187
13.6505			0.71985				-0.79323
13.6588			0.72155				-0.82788
13.6672			0.7254				-0.82154
13.6755			0.7077				-0.80919
13.6838			0.68255				-0.80671
13.6922			0.67235				-0.80735
13.7005			0.66155				-0.8211
13.7088			0.66155				-0.84083
13.7172			0.6457				-0.8521
13.7255			0.6683				-0.84023
13.7338			0.6815				-0.86515
13.7422			0.6856				-0.87326
13.7505			0.67865				-0.84078
13.7588			0.6631				-0.83625
13.7672			0.6556				-0.83562
13.7755			0.64005				-0.85419
13.7838			0.62465				-0.87473
13.7922			0.61435				-0.89115
13.8005			0.6213				-0.89458
13.8088			0.6511				-0.8988
13.8172			0.65365				-0.91453
13.8255			0.6601				-0.8932
13.8338			0.63465				-0.88886
13.8422			0.61415				-0.88785
13.8505			0.59685				-0.89817
13.8588			0.58855				-0.91348
13.8672			0.5832				-0.93235
13.8755			0.57965				-0.94809
13.8838			0.62015				-0.92627
13.8922			0.61985				-0.95659
13.9005			0.6314				-0.94036
13.9088			0.6142				-0.92858
13.9172			0.6079				-0.93152
13.9255			0.59875				-0.93519
13.9338			0.5881				-0.97087
13.9422			0.58305				-0.98045
13.9505			0.57495				-0.99607
13.9588			0.60305				-0.96705
13.9672			0.6175				-0.9979
13.9755			0.62335				-0.99822
13.9838			0.6115				-0.97548
13.9922			0.59775				-0.97151
14.0005			0.58775				-0.97321
14.0088			0.5771				-0.98952
14.0172			0.5734				-1.0016
14.0255			0.56795				-1.02022
14.0338			0.58545				-1.01852
14.0422			0.6141				-1.03161
14.0505			0.62005				-1.0445
14.0588			0.62465				-1.01878
14.0672			0.6049				-1.01732
14.0755			0.6034				-1.01787
14.0838			0.5922				-1.027
14.0922			0.5756				-1.02785
14.1005			0.577				-1.04475
14.1088			0.5801				-1.05864
14.1172			0.61935				-1.04836
14.1255			0.6227				-1.07967
14.1338			0.64115				-1.05807
14.1422			0.61785				-1.05012
14.1505			0.62125				-1.05161
14.1588			0.6178				-1.06021
14.1672			0.60305				-1.07766
14.1755			0.59945				-1.09019
14.1838			0.5887				-1.10728
14.1922			0.62845				-1.08654
14.2005			0.6394				-1.12032
14.2088			0.6496				-1.10977
14.2172			0.63565				-1.09463
14.2255			0.62575				-1.09374
14.2338			0.6264				-1.09424
14.2422			0.61785				-1.1288
14.2505			0.6148				-1.14098
14.2588			0.6033				-1.15016
14.2672			0.64115				-1.13719
14.2755			0.65785				-1.15959
14.2838			0.6609				-1.16606
14.2922			0.6585				-1.13973
14.3005			0.65955				-1.13595
14.3088			0.65295				-1.13284
14.3172			0.64305				-1.14347
14.3255			0.62515				-1.16302
14.3338			0.62345				-1.16984
14.3422			0.637				-1.18082
14.3505			0.67195				-1.17558
14.3588			0.67685				-1.19699
14.3672			0.68745				-1.16566
14.3755			0.6714				-1.15772
14.3838			0.65955				-1.15872
14.3922			0.65595				-1.16473
14.4005			0.64135				-1.19806
14.4088			0.64515				-1.20192
14.4172			0.6428				-1.20853
14.4255			0.6872				-1.18793
14.4338			0.6884				-1.21803
14.4422			0.7056				-1.19818
14.4505			0.68575				-1.19103
14.4588			0.66455				-1.19282
14.4672			0.6656				-1.19316
14.4755			0.6606				-1.20911
14.4838			0.6641				-1.2303
14.4922			0.6489				-1.23894
14.5005			0.6861				-1.21615
14.5088			0.6916				-1.25136
14.5172			0.7025				-1.25382
14.5255			0.68955				-1.22211
14.5338			0.6839				-1.22061
14.5422			0.68075				-1.21955
14.5505			0.67485				-1.22014
14.5588			0.6626				-1.23313
14.5672			0.6561				-1.25519
14.5755			0.67685				-1.25276
14.5838			0.7085				-1.26713
14.5922			0.7128				-1.28052
14.6005			0.71095				-1.25399
14.6088			0.7065				-1.25121
14.6172			0.70205				-1.25263
14.6255			0.6967				-1.2586
14.6338			0.6793				-1.27418
14.6422			0.669				-1.28933
14.6505			0.6751				-1.29379
14.6588			0.7114				-1.27878
14.6672			0.7142				-1.30658
14.6755			0.72485				-1.28002
14.6838			0.70655				-1.27212
14.6922			0.7001				-1.27042
14.7005			0.69495				-1.27178
14.7088			0.68585				-1.27006
14.7172			0.68265				-1.29434
14.7255			0.67655				-1.31008
14.7338			0.716				-1.28087
14.7422			0.72165				-1.31315
14.7505			0.73125				-1.30587
14.7588			0.71345				-1.28434
14.7672			0.71615				-1.28272
14.7755			0.7065				-1.28184
14.7838			0.70485				-1.29137
14.7922			0.6993				-1.30125
14.8005			0.6911				-1.32064
14.8088			0.7164				-1.30734
14.8172			0.7379				-1.32926
14.8255			0.73965				-1.33299
14.8338			0.7323				-1.30763
14.8422			0.7296				-1.3033
14.8505			0.71645				-1.29645
14.8588			0.7122				-1.30815
14.8672			0.7032				-1.32813
14.8755			0.7002				-1.3439
14.8838			0.71515				-1.34494
14.8922			0.7501				-1.33461
14.9005			0.75305				-1.35531
14.9088			0.76495				-1.32441
14.9172			0.7432				-1.31357
14.9255			0.73335				-1.31281
14.9338			0.7258				-1.31993
14.9422			0.7185				-1.33565
14.9505			0.7168				-1.34826
14.9588			0.72305				-1.35784
14.9672			0.7629				-1.32874
14.9755			0.7652				-1.35779
14.9838			0.78125				-1.34217
14.9922			0.76755				-1.33134
15.0005			0.76515				-1.33106
15.0088			0.76145				-1.32958
15.0172			0.75615				-1.33302
15.0255			0.7583				-1.34294
15.0338			0.74665				-1.3618
15.0422			0.788				-1.34258
15.0505			0.8011				-1.37609
15.0588			0.8143				-1.37441
15.0672			0.80365				-1.35273
15.0755			0.8128				-1.34666
15.0838			0.80945				-1.34424
15.0922			0.801				-1.35716
15.1005			0.79745				-1.37077
15.1088			0.7918				-1.38564
15.1172			0.81865				-1.38788
15.1255			0.8443				-1.38751
15.1338			0.85175				-1.4018
15.1422			0.84975				-1.37352
15.1505			0.8374				-1.3667
15.1588			0.83945				-1.36561
15.1672			0.8295				-1.37281
15.1755			0.8196				-1.36999
15.1838			0.8156				-1.38145
15.1922			0.8256				-1.40124
15.2005			0.86365				-1.38449
15.2088			0.86835				-1.40979
15.2172			0.88745				-1.3864
15.2255			0.87055				-1.37803
15.2338			0.88485				-1.3745
15.2422			0.86775				-1.37698
15.2505			0.85625				-1.39365
15.2588			0.85765				-1.40239
15.2672			0.85075				-1.41747
15.2755			0.89285				-1.38704
15.2838			0.901				-1.41805
15.2922			0.91485				-1.40991
15.3005			0.89545				-1.39017
15.3088			0.8888				-1.38398
15.3172			0.8796				-1.38166
15.3255			0.8747				-1.40783
15.3338			0.8731				-1.41516
15.3422			0.86265				-1.41977
15.3505			0.8895				-1.41152
15.3588			0.9081				-1.42681
15.3672			0.9169				-1.428
15.3755			0.90805				-1.3967
15.3838			0.8893				-1.38814
15.3922			0.8852				-1.38439
15.4005			0.88185				-1.3903
15.4088			0.8698				-1.39952
15.4172			0.8703				-1.41009
15.4255			0.8825				-1.42195
15.4338			0.91775				-1.41704
15.4422			0.9231				-1.43741
15.4505			0.9324				-1.40694
15.4588			0.91305				-1.39909
15.4672			0.9131				-1.39619
15.4755			0.9049				-1.4011
15.4838			0.88975				-1.43737
15.4922			0.89015				-1.43973
15.5005			0.885				-1.44203
15.5088			0.93255				-1.41607
15.5172			0.94065				-1.44001
15.5255			0.9469				-1.42536
15.5338			0.9262				-1.40882
15.5422			0.9134				-1.4045
15.5505			0.91455				-1.40336
15.5588			0.90805				-1.41394
15.5672			0.9124				-1.42804
15.5755			0.8966				-1.43101
15.5838			0.9348				-1.41096
15.5922			0.94405				-1.44041
15.6005			0.95705				-1.43765
15.6088			0.93925				-1.40672
15.6172			0.9353				-1.40115
15.6255			0.9304				-1.3989
15.6338			0.9255				-1.40036
15.6422			0.92265				-1.40763
15.6505			0.91775				-1.42222
15.6588			0.9424				-1.42447
15.6672			0.96775				-1.4302
15.6755			0.97255				-1.44602
15.6838			0.97655				-1.41616
15.6922			0.9712				-1.40797
15.7005			0.9673				-1.40478
15.7088			0.96095				-1.41231
15.7172			0.9465				-1.42209
15.7255			0.94225				-1.43033
15.7338			0.9461				-1.43599
15.7422			0.98675				-1.42146
15.7505			0.9874				-1.44629
15.7588			1.00785				-1.42715
15.7672			0.9873				-1.41513
15.7755			0.98085				-1.41241
15.7838			0.9753				-1.41414
15.7922			0.97095				-1.44136
15.8005			0.96805				-1.4559
15.8088			0.96485				-1.46093
15.8172			1.0089				-1.43307
15.8255			1.01405				-1.46323
15.8338			1.02795				-1.45364
15.8422			1.0119				-1.42477
15.8505			0.9963				-1.42358
15.8588			0.9981				-1.42507
15.8672			0.99735				-1.43972
15.8755			0.99125				-1.4522
15.8838			0.9899				-1.46787
15.8922			1.02635				-1.45616
15.9005			1.04295				-1.47546
15.9088			1.05295				-1.48596
15.9172			1.0442				-1.45692
15.9255			1.03955				-1.45157
15.9338			1.0313				-1.44444
15.9422			1.03075				-1.45455
15.9505			1.0239				-1.47391
15.9588			1.02105				-1.48259
15.9672			1.03595				-1.48324
15.9755			1.0693				-1.48001
15.9838			1.08005				-1.4974
15.9922			1.0862				-1.46323
16.0005			1.0682				-1.45295
16.0088			1.05345				-1.45107
16.0172			1.04945				-1.45425
16.0255			1.0408				-1.50278
16.0338			1.04425				-1.50576
16.0422			1.0474				-1.50563
16.0505			1.0881				-1.47203
16.0588			1.09335				-1.49783
16.0672			1.10665				-1.47926
16.0755			1.093				-1.46491
16.0838			1.08545				-1.46113
16.0922			1.07855				-1.45768
16.1005			1.0763				-1.48402
16.1088			1.0791				-1.49673
16.1172			1.0668				-1.49972
16.1255			1.1075				-1.47734
16.1338			1.1179				-1.50242
16.1422			1.1246				-1.50233
16.1505			1.11355				-1.47203
16.1588			1.12105				-1.46575
16.1672			1.10895				-1.46208
16.1755			1.1016				-1.46908
16.1838			1.0955				-1.48814
16.1922			1.0841				-1.5004
16.2005			1.10925				-1.4972
16.2088			1.12905				-1.50006
16.2172			1.14095				-1.51603
16.2255			1.1374				-1.4833
16.2338			1.1298				-1.47845
16.2422			1.12705				-1.47782
16.2505			1.1117				-1.48302
16.2588			1.10305				-1.51235
16.2672			1.0986				-1.52175
16.2755			1.1072				-1.52308
16.2838			1.14325				-1.5025
16.2922			1.1496				-1.52561
16.3005			1.161				-1.5081
16.3088			1.1393				-1.49933
16.3172			1.13035				-1.4943
16.3255			1.12615				-1.49388
16.3338			1.1134				-1.50565
16.3422			1.1211				-1.52386
16.3505			1.11275				-1.53071
16.3588			1.1564				-1.50403
16.3672			1.16195				-1.53342
16.3755			1.17735				-1.52711
16.3838			1.16405				-1.49843
16.3922			1.1557				-1.49675
16.4005			1.1615				-1.49469
16.4088			1.1529				-1.51517
16.4172			1.1577				-1.53502
16.4255			1.14515				-1.54809
16.4338			1.1822				-1.53783
16.4422			1.19945				-1.5448
16.4505			1.21055				-1.55499
16.4588			1.2048				-1.52849
16.4672			1.1938				-1.52172
16.4755			1.1894				-1.51522
16.4838			1.18145				-1.51969
16.4922			1.179				-1.52319
16.5005			1.1742				-1.5474
16.5088			1.19105				-1.5544
16.5172			1.2219				-1.54801
16.5255			1.2329				-1.5701
16.5338			1.24685				-1.5425
16.5422			1.2314				-1.53412
16.5505			1.235				-1.53159
16.5588			1.22695				-1.53536
16.5672			1.21065				-1.53027
16.5755			1.21945				-1.54998
16.5838			1.2224				-1.56697
16.5922			1.27075				-1.5382
16.6005			1.27295				-1.57039
16.6088			1.29145				-1.55984
16.6172			1.2751				-1.53993
16.6255			1.2654				-1.53945
16.6338			1.2667				-1.53698
16.6422			1.2672				-1.5523
16.6505			1.2668				-1.55961
[truncated: 8,794 more rows]

## Sheet: Figure 2D
time (min)	G1-G5 β-1,6 standards				BcellWH2_02537 (GH30_3) + pustulan t=16h		BcellWH2_02537 (GH30_3) + pustulan t=0h
0.0005			-0.97785		-8.2175		-10.8252
0.008833			-0.95335		-6.68325		-19.4292
0.017167			-0.80515		-4.9159		-23.2217
0.0255			-0.6031		-3.695		-24.0038
0.033833			-0.4466		-2.81135		-23.6509
0.042167			-0.31815		-2.13745		-22.9286
0.0505			-0.26085		-1.5933		-22.0223
0.058833			-0.18175		-1.1743		-20.9344
0.067167			-0.15715		-0.83875		-19.5148
0.0755			0.50785		-0.4419		-17.5991
0.083833			0.40615		-0.33535		-14.7761
0.092167			0.23785		-0.3002		-11.2408
0.1005			0.12785		-0.25605		-8.08031
0.108833			0.05265		-0.2295		-5.68101
0.117167			0.02155		-0.1711		-3.78167
0.1255			-0.0051		-0.14505		-2.57798
0.133833			0.0032		-0.11775		-1.7674
0.142167			-0.0148		-0.11405		-1.20139
0.1505			0.0158		0.1309		-1.31132
0.158833			0.00015		0.1101		-1.17968
0.167167			-0.01345		0.0412		-0.85406
0.1755			-0.01695		0.0012		-0.62369
0.183833			-0.0217		-0.0259		-0.46429
0.192167			0.0029		-0.0141		-0.35889
0.2005			0.00565		-0.02905		-0.25846
0.208833			0.01615		-0.02945		-0.2016
0.217167			-0.0052		-0.05705		-0.16162
0.2255			0.02975		0.0551		-0.21965
0.233833			-0.0007		0.03835		-0.74801
0.242167			-0.01285		0.00925		-0.58452
0.2505			-0.02005		-0.02105		-0.43497
0.258833			-0.03645		-0.05455		-0.30867
0.267167			-0.01185		-0.0343		-0.26678
0.2755			-0.00975		-0.04215		-0.20355
0.283833			-0.00055		-0.03025		-0.15646
0.292167			-0.01265		-0.04765		-0.13813
0.3005			0.0049		0.0548		-0.12878
0.308833			0.00245		0.05935		-0.17511
0.317167			-0.0164		0.02895		-0.1817
0.3255			-0.03425		-0.0002		-0.17082
0.333833			-0.04385		-0.0196		-0.13619
0.342167			-0.0442		-0.0024		-0.14892
0.3505			-0.02835		0.0003		-0.144
0.358833			-0.0206		0.00385		-0.10799
0.367167			0.0093		-0.01125		-0.09575
0.3755			-0.0001		0.0514		-0.08583
0.383833			0.0014		0.0797		-0.10218
0.392167			-0.02565		0.0494		-0.12699
0.4005			-0.03655		0.01355		-0.12595
0.408833			-0.03		0.0006		-0.11664
0.417167			-0.0265		0.0082		-0.10787
0.4255			-0.00905		0.01935		-0.11761
0.433833			-0.0114		0.02385		-0.08358
0.442167			0.00345		0.0207		-0.07138
0.4505			-0.01825		0.04435		-0.06301
0.458833			-0.01315		0.10405		-0.06693
0.467167			-0.0261		0.06995		-0.09239
0.4755			-0.0389		0.032		-0.09531
0.483833			-0.03935		0.0163		-0.10214
0.492167			-0.046		0.01255		-0.07196
0.5005			-0.01615		0.02285		-0.09631
0.508833			-0.0164		0.02875		-0.0737
0.517167			-0.00205		0.0384		-0.05344
0.5255			-0.0199		0.02965		-0.04887
0.533833			-0.02345		0.09615		-0.04646
0.542167			-0.02975		0.08425		-0.05554
0.5505			-0.03885		0.03805		-0.06131
0.558833			-0.03625		0.02855		-0.07173
0.567167			-0.05425		0.0171		-0.04785
0.5755			-0.03355		0.0445		-0.07857
0.583833			-0.02705		0.0422		-0.07688
0.592167			-0.0137		0.054		-0.05293
0.6005			-0.01875		0.03455		-0.04585
0.608833			-0.02975		0.09895		-0.04308
0.617167			-0.0344		0.09125		-0.04408
0.6255			-0.03905		0.0585		-0.05013
0.633833			-0.05325		0.04815		-0.06737
0.642167			-0.0548		0.02685		-0.06592
0.6505			-0.0507		0.0549		-0.07014
0.658833			-0.02685		0.0536		-0.0868
0.667167			-0.0202		0.0639		-0.05178
0.6755			-0.00305		0.0372		-0.04628
0.683833			-0.023		0.1003		-0.04486
0.692167			-0.02835		0.0959		-0.05195
0.7005			-0.0368		0.0745		-0.06207
0.708833			-0.0505		0.05355		-0.07205
0.717167			-0.03975		0.0334		-0.08185
0.7255			-0.0425		0.0571		-0.07223
0.733833			-0.0167		0.05665		-0.09558
0.742167			-0.0143		0.06565		-0.06699
0.7505			0.0003		0.0493		-0.05373
0.758833			-0.0176		0.09505		-0.05163
0.767167			-0.03345		0.104		-0.04785
0.7755			-0.03865		0.08565		-0.08163
0.783833			-0.04195		0.0589		-0.08295
0.792167			-0.04325		0.0549		-0.09021
0.8005			-0.0491		0.09975		-0.06316
0.808833			-0.0262		0.1144		-0.09461
0.817167			-0.0206		0.1079		-0.08079
0.8255			-0.0105		0.0889		-0.05963
0.833833			-0.01795		0.15155		-0.05485
0.842167			-0.0312		0.20605		-0.05111
0.8505			-0.04455		0.1751		-0.06257
0.858833			-0.04655		0.1213		-0.07917
0.867167			-0.0514		0.1023		-0.08483
0.8755			-0.05365		0.09405		-0.06805
0.883833			-0.0386		0.1079		-0.08232
0.892167			-0.0244		0.10105		-0.08933
0.9005			-0.019		0.10615		-0.05593
0.908833			-0.0136		0.0873		-0.05039
0.917167			-0.02975		0.1305		-0.04865
0.9255			-0.03545		0.10995		-0.05931
0.933833			-0.03465		0.07805		-0.08647
0.942167			-0.0447		0.073		-0.0881
0.9505			-0.0451		0.0624		-0.0853
0.958833			-0.0453		0.0912		-0.07799
0.967167			-0.02005		0.08825		-0.09559
0.9755			-0.0181		0.1		-0.06077
0.983833			0.0005		0.07525		-0.05287
0.992167			-0.0237		0.1181		-0.0459
1.0005			-0.0271		0.1063		-0.04588
1.00883			-0.03835		0.07865		-0.05791
1.01717			-0.0383		0.07425		-0.07675
1.0255			-0.04565		0.06105		-0.0767
1.03383			-0.0552		0.0926		-0.05373
1.04217			-0.0248		0.09355		-0.08378
1.0505			-0.02435		0.1052		-0.06737
1.05883			-0.00765		0.0857		-0.04735
1.06717			-0.0295		0.1264		-0.0461
1.0755			-0.03565		0.12035		-0.04515
1.08383			-0.0438		0.1029		-0.03557
1.09217			-0.04355		0.0772		-0.05604
1.1005			-0.04935		0.0679		-0.06855
1.10883			-0.06225		0.09025		-0.04528
1.11717			-0.0398		0.0996		-0.07754
1.1255			-0.02435		0.1127		-0.07645
1.13383			-0.01415		0.0892		-0.04724
1.14217			-0.01935		0.1071		-0.04488
1.1505			-0.0237		0.1171		-0.04022
1.15883			-0.02725		0.10235		-0.05148
1.16717			-0.02825		0.0821		-0.06301
1.1755			-0.0409		0.0769		-0.07926
1.18383			-0.04925		0.0922		-0.07218
1.19217			-0.0399		0.1063		-0.07385
1.2005			-0.02505		0.10505		-0.08718
1.20883			-0.0222		0.10835		-0.05375
1.21717			-0.00815		0.1054		-0.04646
1.2255			-0.02535		0.11755		-0.04117
1.23383			-0.0391		0.11035		-0.04875
1.24217			-0.05945		0.07495		-0.07501
1.2505			-0.0857		0.0765		-0.08591
1.25883			-0.11665		0.0872		-0.09333
1.26717			-0.1677		0.1101		-0.07214
1.2755			-0.1951		0.1119		-0.09428
1.28383			-0.25985		0.12495		-0.06747
1.29217			-0.30015		0.10695		-0.05289
1.3005			-0.38625		0.12075		-0.04991
1.30883			-0.46855		0.1139		-0.0475
1.31717			-0.531		0.08635		-0.05586
1.3255			-0.59065		0.08795		-0.06563
1.33383			-0.63675		0.07265		-0.07996
1.34217			-0.6878		0.0844		-0.05827
1.3505			-0.6894		0.01605		-0.09346
1.35883			-0.6837		-0.1204		-0.0806
1.36717			-0.60295		-0.3635		-0.06116
1.3755			-0.4602		-0.64205		-0.05472
1.38383			-0.1978		-0.9636		-0.04941
1.39217			0.20885		-1.28225		-0.07622
1.4005			0.7486		-1.56665		-0.09086
1.40883			1.4057		-1.7702		-0.10125
1.41717			2.15645		-1.8173		-0.07691
1.4255			3.0004		-1.73155		-0.08482
1.43383			3.8965		-1.44645		-0.08542
1.44217			4.82745		-1.0509		-0.0491
1.4505			5.77875		-0.59495		-0.0391
1.45883			6.72945		-0.1892		-0.03301
1.46717			7.6846		0.14095		-0.03992
1.4755			8.62935		0.43765		-0.05044
1.48383			9.52625		0.8307		-0.06197
1.49217			10.3471		1.4168		-0.07012
1.5005			11.0489		2.23785		-0.0535
1.50883			11.6317		3.3034		-0.06918
1.51717			12.0306		4.58155		-0.03791
1.5255			12.2949		6.01945		-0.01835
1.53383			12.3879		7.54565*		-0.00369
1.54217			12.3971		9.102*		0.0099
1.5505			12.3497		10.59125*		0.02819
1.55883			12.2432		11.97375*		0.02515
1.56717			12.113		13.2922*		0.01694
1.5755			11.9476		15.5175*		0.04582
1.58383			11.8326		22.5076*		0.01449
1.59217			11.7221		22.5454505*		0.03772
1.6005			11.6896		51.657526*		0.07158
1.60883			11.6954		71.289501*		0.15641
1.61717			11.8067		223.5328035*		0.43761
1.6255			11.984		377.0823555*		1.20271
1.63383			12.2323		543.951558*		2.90008
1.64217			12.5493		677.951735*		5.91955*
1.6505			12.9001		750.049161*		10.2936902*
1.65883			13.294		765.3849365*		15.4343202*
1.66717			13.6434		770.8147115*		20.5032704*
1.6755			13.9218		779.2019615*		24.7651904*
1.68383			14.0786		792.426637*		27.7058104*
1.69217			14.0794		807.409487*		29.4683504*
1.7005			13.9358		822.1244875*		30.5031304*
1.70883			13.6489		835.5341875*		31.3328204*
1.71717			13.2323		847.8390625*		32.2622404*
1.7255			12.7017		859.624388*		33.2482604*
1.73383			12.1262		872.006563*		34.0975706*
1.74217			11.5147		886.925213*		34.5510206*
1.7505			10.8968		904.8089385*		34.6122506*
1.75883			10.3072		918.2085135*		34.1334706*
1.76717			9.72605		910.9011385*		33.2149904*
1.7755			9.21905		876.510713*		31.9187704*
1.78383			8.80655		820.857512*		30.3566904*
1.79217			8.45985		752.691161*		28.5973404*
1.8005			8.18965		680.775435*		26.7620104*
1.80883			7.96245		610.724959*		24.9636904*
1.81717			7.82135		545.070333*		23.1203404*
1.8255			7.682		485.460382*		21.4350104*
1.83383			7.5878		432.2863065*		19.8233102*
1.84217			7.4549		385.4609055*		18.2729902*
1.8505			7.322		344.32423*		16.7861202*
1.85883			7.1668		308.3112045*		15.3398802*
1.86717			6.9669		278.183979*		14.0046802*
1.8755			6.742		250.7641285*		12.7884302*
1.88383			6.4715		227.3824035*		11.7869402*
1.89217			6.21365		207.008628*		10.9245202*
1.9005			5.91945		189.318903*		10.3698902*
1.90883			5.62035		173.9286025*		10.1112102*
1.91717			5.30155		160.5761275*		10.1137502*
1.9255			4.9986		148.920227*		10.3789502*
1.93383			4.69635		138.797227*		10.8444302*
1.94217			4.42085		130.116427*		11.4707902*
1.9505			4.15505		122.598202*		12.1524202*
1.95883			3.90165		116.3403515*		12.8435002*
1.96717			3.70145		110.9055765*		13.3969502*
1.9755			3.51055		106.2033015*		13.7992902*
1.98383			3.3387		102.0673765*		14.0611802*
1.99217			3.1702		98.4433515*		14.0880502*
2.0005			2.99675		95.2801765*		13.9155302*
2.00883			2.84285		92.5501265*		13.5583202*
2.01717			2.69615		90.2867015*		13.0663602*
2.0255			2.55535		88.3299765*		12.4316602*
2.03383			2.4307		86.8477765*		11.7251102*
2.04217			2.31305		85.6456015*		10.9969702*
2.0505			2.2285		84.6286265*		10.1952202*
2.05883			2.11925		83.738976*		9.4503302*
2.06717			2.03565		82.930951*		8.6966002*
2.0755			1.9128		82.227226*		7.9607002*
2.08383			1.81935		81.654801*		7.2474802*
2.09217			1.7234		81.237676*		6.56628*
2.1005			1.6411		80.872151*		5.93849*
2.10883			1.5776		80.714526*		5.34953*
2.11717			1.4996		80.729351*		4.85267*
2.1255			1.48235		80.728376*		4.33556*
2.13383			1.4309		80.738101*		3.92209*
2.14217			1.405		80.747401*		3.54397*
2.1505			1.3407		80.753151*		3.18939*
2.15883			1.2981		80.777901*		2.8702*
2.16717			1.25985		80.873676*		2.55021*
2.1755			1.22325		81.005176*		2.28284*
2.18383			1.1951		81.217851*		2.05197*
2.19217			1.16565		81.605651*		1.87446*
2.2005			1.1687		81.950751*		1.66673*
2.20883			1.16115		82.264751*		1.50078*
2.21717			1.1549		82.510801*		1.38444*
2.2255			1.12535		82.661826*		1.26052*
2.23383			1.0955		82.730151*		1.14746*
2.24217			1.0834		82.685501*		1.0309*
2.2505			1.06		82.591676*		0.91964*
2.25883			1.03985		82.432826*		0.82969*
2.26717			1.0202		82.372376*		0.7491*
2.2755			1.01855		82.152701*		0.68774*
2.28383			1.02455		81.725101*		0.61592*
2.29217			1.0277		81.064926*		0.5972*
2.3005			1.0343		80.192876*		0.55505*
2.30883			1.0095		79.154326*		0.51332*
2.31717			1.0076		77.981076*		0.46683*
2.3255			1.0123		76.718851*		0.40427*
2.33383			1.0254		75.251076*		0.3678*
2.34217			1.07225		73.835601*		0.34172*
2.3505			1.13075		72.446001*		0.32986*
2.35883			1.23485		71.042426*		0.28118*
2.36717			1.33645		69.471951*		0.28462*
2.3755			1.46645		67.602151*		0.27875
2.38383			1.5752		65.356726*		0.26744
2.39217			1.7166		62.864076*		0.25675
2.4005			1.8575		60.386851*		0.23094
2.40883			1.9939		57.926351*		0.2008
2.41717			2.1311		55.689376*		0.18715
2.4255			2.2431		53.658476*		0.20192
2.43383			2.39515		51.747501*		0.16346
2.44217			2.5007		49.9544005*		0.15816
2.4505			2.6094		48.2530255*		0.18285
2.45883			2.68005		46.6546755*		0.17998
2.46717			2.7369		45.1128505*		0.17554
2.4755			2.7878		43.6538505*		0.16888
2.48383			2.82825		42.2463755*		0.15683
2.49217			2.86075		40.9227255*		0.13747
2.5005			2.8709		39.7236755*		0.14549
2.50883			2.89945		38.5720755*		0.12376
2.51717			2.90515		37.4835255*		0.10983
2.5255			2.89875		36.4366755*		0.13928
2.53383			2.8727		35.4463005*		0.13819
2.54217			2.834		34.4560505*		0.13711
2.5505			2.77905		33.4677505*		0.12627
2.55883			2.72225		32.5014505*		0.10698
2.56717			2.6585		31.4961755*		0.08942
2.5755			2.597		30.5220255*		0.08264
2.58383			2.5411		29.4853255*		0.09381
2.59217			2.5038		28.4253755*		0.06917
2.6005			2.4457		27.3281005*		0.09195
2.60883			2.40055		26.2432505*		0.10227
2.61717			2.31945		25.1852005*		0.10288
2.6255			2.24965		24.1538005*		0.09993
2.63383			2.1975		23.1920005*		0.1043
2.64217			2.1416		22.2572005*		0.07952
2.6505			2.11795		21.4197505*		0.05929
2.65883			2.0984		20.6079255*		0.084
2.66717			2.13475		19.8301755*		0.04662
2.6755			2.14545		19.0663005*		0.05776
2.68383			2.1765		18.3298255*		0.07501
2.69217			2.17895		17.6368755*		0.07667
2.7005			2.2036		16.9789505*		0.07791
2.70883			2.21365		16.504425*		0.06511
2.71717			2.2242		15.85055*		0.0529
2.7255			2.22205		15.313275*		0.03633
2.73383			2.19735		14.80855*		0.06709
2.74217			2.20505		14.3149*		0.04295
2.7505			2.16935		13.83735*		0.03572
2.75883			2.13565		13.3774*		0.06692
2.76717			2.07235		12.94305*		0.07043
2.7755			2.01675		25.0751*		0.07668
2.78383			1.93505		24.315*		0.06006
2.79217			1.85095		23.6245*		0.03779
2.8005			1.75905		22.95635*		0.02587
2.80883			1.6787		22.359*		0.02863
2.81717			1.61665		21.70395*		0.03921
2.8255			1.5664		21.0496*		0.02654
2.83383			1.5094		20.36395*		0.05844
2.84217			1.4504		19.6941*		0.06805
2.8505			1.3752		19.02595*		0.06937
2.85883			1.31015		18.3656*		0.0612
2.86717			1.25365		17.7585*		0.051
2.8755			1.1903		17.15775*		0.03483
2.88383			1.1472		16.643*		0.02307
2.89217			1.1039		16.11185*		0.03742
2.9005			1.08755		15.62155*		0.00732
2.90883			1.0493		15.1031*		0.02844
2.91717			1.0321		14.6371*		0.03733
2.9255			0.97435		14.19435*		0.03809
2.93383			0.95155		13.77715*		0.04019
2.94217			0.9065		13.40665*		0.04664
2.9505			0.86285		13.04475*		0.02701
2.95883			0.8427		12.75225*		0.00678
2.96717			0.80715		12.4394*		0.01937
2.9755			0.81445		12.1524*		-0.01267
2.98383			0.7954		11.8472*		-0.01313
2.99217			0.78985		11.5729*		0.01132
3.0005			0.75505		11.29615*		0.01556
3.00883			0.73515		11.04425*		0.01976
3.01717			0.70485		10.79515*		0.00556
3.0255			0.68215		10.55625*		-0.00917
3.03383			0.65915		10.3528*		-0.02203
3.04217			0.6272		10.1486*		-0.01385
3.0505			0.6304		9.9307*		-0.02352
3.05883			0.62615		9.7034*		-0.03247
3.06717			0.62345		9.47785*		-0.00106
3.0755			0.6103		9.2507*		0.0063
3.08383			0.5857		9.0406*		0.00832
3.09217			0.5673		8.8209*		0.00328
3.1005			0.5495		8.6338*		0.00782
3.10883			0.5245		8.44575*		-0.01286
3.11717			0.50905		8.2935*		-0.01948
3.1255			0.50665		8.1115*		-0.00686
3.13383			0.516		7.9446*		-0.03037
3.14217			0.518		7.752*		-0.00331
3.1505			0.5166		7.57595*		0.01019
3.15883			0.4892		7.4267*		0.01545
3.16717			0.4802		7.27615*		0.01472
3.1755			0.4627		7.1548*		0.00806
3.18383			0.4373		7.0388*		-0.0072
3.19217			0.43085		6.9607*		-0.02678
3.2005			0.42215		6.8403*		0.00066
3.20883			0.44965		6.7316*		-0.02609
3.21717			0.43915		6.579*		-0.01632
3.2255			0.45515		6.4314*		0.00692
3.23383			0.42845		6.2832*		0.01233
3.24217			0.4162		6.1193*		0.01319
3.2505			0.4078		5.96105*		-0.0209
3.25883			0.3883		5.7893*		-0.02627
3.26717			0.39205		5.66455*		-0.03805
3.2755			0.3663		5.5118*		-0.01468
3.28383			0.39215		5.3621*		-0.0363
3.29217			0.39845		5.1866*		-0.04235
3.3005			0.404		5.0471*		-0.01522
3.30883			0.3849		4.89335*		-0.0084
3.31717			0.36165		4.7432*		-0.00519
3.3255			0.3571		4.59975*		-0.01588
3.33383			0.34715		4.47745*		-0.02712
3.34217			0.33415		4.38695*		-0.03992
3.3505			0.32655		4.2854*		-0.04876
3.35883			0.33315		4.18015*		-0.03371
3.36717			0.3469		4.0669*		-0.04973
3.3755			0.3558		3.9636*		-0.01684
3.38383			0.3573		3.8576*		-0.00613
3.39217			0.3362		3.761*		-0.00237
3.4005			0.3267		3.65175*		-0.01118
3.40883			0.3153		3.5666*		-0.03714
3.41717			0.3021		3.4938*		-0.03972
3.4255			0.30715		3.43995*		-0.05042
3.43383			0.3056		3.37295*		-0.03001
3.44217			0.33455		3.30535*		-0.05599
3.4505			0.32845		3.2139*		-0.03257
3.45883			0.34725		3.14055*		-0.01581
3.46717			0.3267		3.06525*		-0.00707
3.4755			0.32065		2.9739*		-0.00119
3.48383			0.31455		2.9169*		-0.04474
3.49217			0.3022		2.85715*		-0.04662
3.5005			0.29885		2.82985*		-0.04593
3.50883			0.2911		2.77525*		-0.01871
3.51717			0.32435		2.7319*		-0.04371
3.5255			0.3202		2.6581*		-0.03974
3.53383			0.3418		2.5962*		-0.00666
3.54217			0.3215		2.53635*		5e-05
3.5505			0.3173		2.47475*		0.00395
3.55883			0.30665		2.42235*		-0.01431
3.56717			0.30105		2.37205*		-0.03237
3.5755			0.2922		2.36395*		-0.03509
3.58383			0.2723		2.32335*		-0.02809
3.59217			0.29575		2.29105*		-0.02485
3.6005			0.3023		2.23385*		-0.03329
3.60883			0.3075		2.17885*		-0.00396
3.61717			0.29685		2.1343*		0.00115
3.6255			0.29435		2.0928*		0.00527
3.63383			0.28395		2.04155*		-0.00429
3.64217			0.2739		2.00695*		-0.02464
3.6505			0.25775		2.0028*		-0.03123
3.65883			0.2473		1.9839*		-0.03369
3.66717			0.2521		1.957*		-0.02013
3.6755			0.2718		1.9126*		-0.04853
3.68383			0.27445		1.8806*		-0.01806
3.69217			0.28205		1.83865*		-0.00673
3.7005			0.2609		1.79875*		-0.003
3.70883			0.2438		1.75305*		-0.0047
3.71717			0.2387		1.73015*		-0.03468
3.7255			0.2188		1.7177*		-0.05023
3.73383			0.2221		1.7203*		-0.05204
3.74217			0.2202		1.7021*		-0.02727
3.7505			0.24775		1.6869*		-0.05666
3.75883			0.25415		1.65225*		-0.04706
3.76717			0.267		1.6205*		-0.02362
3.7755			0.2409		1.5904*		-0.01832
3.78383			0.2278		1.55795*		-0.01609
3.79217			0.2128		1.54135*		-0.0219
3.8005			0.2119		1.5259*		-0.03613
3.80883			0.2125		1.54*		-0.04366
3.81717			0.19925		1.5191*		-0.03164
3.8255			0.22795		1.50445*		-0.05674
3.83383			0.23015		1.45965*		-0.06265
3.84217			0.2409		1.4279*		-0.03073
3.8505			0.22745		1.3949*		-0.02491
3.85883			0.2172		1.36005*		-0.02256
3.86717			0.20685		1.3376*		-0.04128
3.8755			0.2013		1.31385*		-0.06845
3.88383			0.19535		1.3344*		-0.0761
3.89217			0.1819		1.31275*		-0.07427
3.9005			0.19995		1.3148*		-0.06291
3.90883			0.21155		1.27635*		-0.0791
3.91717			0.22195		1.2691*		-0.04757
3.9255			0.21965		1.251*		-0.03876
3.93383			0.20025		1.22005*		-0.03472
3.94217			0.1888		1.19355*		-0.03711
3.9505			0.18815		1.1759*		-0.04764
3.95883			0.17945		1.19055*		-0.06123
3.96717			0.17645		1.18975*		-0.06942
3.9755			0.17925		1.1902*		-0.04974
3.98383			0.20875		1.16165*		-0.07754
3.99217			0.21475		1.144*		-0.05812
4.0005			0.23185		1.1279*		-0.03919
4.00883			0.2049		1.105*		-0.03402
4.01717			0.19895		1.07745*		-0.02811
4.0255			0.18725		1.06765*		-0.02365
4.03383			0.17815		1.0731*		-0.03632
4.04217			0.18425		1.08655*		-0.05193
4.0505			0.1751		1.08525*		-0.03489
4.05883			0.20635		1.08255*		-0.07271
4.06717			0.2073		1.06195*		-0.07124
4.0755			0.21735		1.05155*		-0.04292
4.08383			0.1979		1.04015*		-0.03911
4.09217			0.20325		1.024*		-0.03665
4.1005			0.18405		1.03215*		-0.04968
4.10883			0.17685		1.03425*		-0.06059
4.11717			0.15955		1.0745*		-0.07579
4.1255			0.1504		1.07875*		-0.0702
4.13383			0.1667		1.09235*		-0.07497
4.14217			0.1768		1.07065*		-0.0868
4.1505			0.17975		1.06095*		-0.05809
4.15883			0.1633		1.05055*		-0.05198
4.16717			0.1515		1.035*		-0.04788
4.1755			0.1315		1.0367*		-0.05397
4.18383			0.11535		1.0179*		-0.08464
4.19217			0.10995		1.0455*		-0.09066
4.2005			0.0956		1.05155*		-0.09506
4.20883			0.0961		1.06*		-0.07226
4.21717			0.1109		1.037*		-0.09678
4.2255			0.1104		1.03105*		-0.06654
4.23383			0.11545		1.05205*		-0.0539
4.24217			0.0831		1.08175		-0.04957
4.2505			0.0594		1.12555		-0.0491
4.25883			0.05355		1.2253		-0.06435
4.26717			0.03245		1.40455		-0.07881
4.2755			0.03485		1.6391		-0.08936
4.28383			0.02895		1.9528		-0.0575
4.29217			0.06225		2.3547		-0.09268
4.3005			0.05165		2.88735		-0.08616
4.30883			0.0673		3.5484		-0.06399
4.31717			0.0443		4.36145		-0.0623
4.3255			0.03		5.28855		-0.05808
4.33383			0.02255		6.3693		-0.05342
4.34217			0.0047		7.56725		-0.06722
4.3505			0.00195		8.85825		-0.07997
4.35883			-0.0179		1.08175		-0.07316
4.36717			0.01225		1.12555		-0.09012
4.3755			0.01295		1.2253		-0.096
4.38383			0.02195		1.40455		-0.06801
4.39217			0.00295		1.6391		-0.06151
4.4005			-0.01995		1.9528		-0.05505
4.40883			-0.0229		2.3547		-0.06347
4.41717			-0.03735		2.88735		-0.07581
4.4255			-0.04775		3.5484		-0.0887
4.43383			-0.0556		4.36145		-0.09199
4.44217			-0.0419		5.28855		-0.07968
4.4505			-0.0321		6.3693		-0.10144
4.45883			-0.02365		1.08175		-0.07071
4.46717			-0.03135		1.12555		-0.06199
4.4755			-0.0508		1.2253		-0.05847
4.48383			-0.05895		1.40455		-0.06045
4.49217			-0.0653		1.6391		-0.05007
4.5005			-0.0808		1.9528		-0.07352
4.50883			-0.0781		2.3547		-0.08766
4.51717			-0.0761		2.88735		-0.06897
4.5255			-0.0552		3.5484		-0.09698
4.53383			-0.0524		4.36145		-0.08343
4.54217			-0.04605		5.28855		-0.06247
4.5505			-0.06915		6.3693		-0.05922
4.55883			-0.0673				-0.05398
4.56717			-0.07895				-0.06591
4.5755			-0.10085				-0.07646
4.58383			-0.0989				-0.09325
4.59217			-0.1099				-0.0689
4.6005			-0.07575				-0.09762
4.60883			-0.07485				-0.09815
4.61717			-0.06025				-0.06899
4.6255			-0.0839				-0.06241
4.63383			-0.09705				-0.05791
4.64217			-0.1004				-0.05836
4.6505			-0.11685				-0.09838
4.65883			-0.117				-0.11042
4.66717			-0.12555				-0.10223
4.6755			-0.1055				-0.09682
4.68383			-0.10145				-0.10596
4.69217			-0.0881				-0.07686
4.7005			-0.0963				-0.06819
4.70883			-0.09585				-0.06567
4.71717			-0.10015				-0.07004
4.7255			-0.1069				-0.07538
4.73383			-0.11425				-0.09183
4.74217			-0.12495				-0.10619
4.7505			-0.11085				-0.07961
4.75883			-0.0876				-0.10387
4.76717			-0.08815				-0.08034
4.7755			-0.073				-0.06441
4.78383			-0.091				-0.05811
4.79217			-0.10295				-0.05792
4.8005			-0.106				-0.09121
4.80883			-0.12175				-0.09938
4.81717			-0.1126				-0.1093
4.8255			-0.10495				-0.07704
4.83383			-0.07275				-0.10638
4.84217			-0.0717				-0.1006
4.8505			-0.0491				-0.07604
4.85883			-0.0754				-0.07024
4.86717			-0.09025				-0.06748
4.8755			-0.0947				-0.08068
4.88383			-0.0998				-0.08866
4.89217			-0.09765				-0.09732
4.9005			-0.10685				-0.08697
4.90883			-0.06925				-0.09898
4.91717			-0.06865				-0.10626
4.9255			-0.05235				-0.07603
4.93383			-0.0581				-0.06819
4.94217			-0.07085				-0.06446
4.9505			-0.07855				-0.06917
4.95883			-0.0793				-0.06846
4.96717			-0.083				-0.07889
4.9755			-0.08995				-0.09682
4.98383			-0.07085				-0.08564
4.99217			-0.05145				-0.10767
5.0005			-0.04135				-0.07894
5.00883			-0.0355				-0.06843
5.01717			-0.03805				-0.06568
5.0255			-0.0432				-0.07128
5.03383			-0.0404				-0.08526
5.04217			-0.0462				-0.09518
5.0505			-0.03605				-0.10294
5.05883			-0.00445				-0.08411
5.06717			0.05645				-0.11156
5.0755			0.1162				-0.09571
5.08383			0.22135				-0.07704
5.09217			0.33795				-0.06947
5.1005			0.55155				-0.06306
5.10883			0.87875				-0.08513
5.11717			0.690525				-0.09618
5.1255			1.05905				-0.0979
5.13383			1.59432				-0.0796
5.14217			2.37213				-0.10217
5.1505			3.42825				-0.10096
5.15883			4.87598				-0.06513
5.16717			6.79413				-0.05733
5.1755			9.32023				-0.05611
5.18383			12.5504				-0.06965
5.19217			16.617				-0.08523
5.2005			21.6652				-0.09352
5.20883			27.7461				-0.08821
5.21717			35.0106				-0.08489
5.2255			43.4698				-0.1014
5.23383			53.1149				-0.07175
5.24217			63.8861				-0.06517
5.2505			75.5262				-0.06497
5.25883			88.4797				-0.07157
5.26717			101.904				-0.10041
5.2755			115.728				-0.10921
5.28383			129.447				-0.11142
5.29217			142.998				-0.09034
5.3005			156.159				-0.11287
5.30883			168.468				-0.08819
5.31717			179.793				-0.06901
5.3255			189.835				-0.06645
5.33383			198.66				-0.06631
5.34217			206.254				-0.08024
5.3505			212.715				-0.0966
5.35883			218.014				-0.10782
5.36717			222.137				-0.08085
5.3755			225.514				-0.11352
5.38383			227.967				-0.11131
5.39217			229.733				-0.0859
5.4005			230.807				-0.0831
5.40883			231.399				-0.08057
5.41717			231.516				-0.08223
5.4255			231.33				-0.08766
5.43383			230.968				-0.10338
5.44217			230.13				-0.09455
5.4505			229.155				-0.10797
5.45883			227.816				-0.11964
5.46717			226.151				-0.08964
5.4755			224.066				-0.08284
5.48383			221.605				-0.08109
5.49217			218.692				-0.08929
5.5005			215.374				-0.10287
5.50883			211.847				-0.11692
5.51717			207.705				-0.12616
5.5255			203.438				-0.11406
5.53383			198.932				-0.13682
5.54217			194.102				-0.10493
5.5505			189.044				-0.09485
5.55883			183.736				-0.09143
5.56717			178.455				-0.09423
5.5755			173.184				-0.12469
5.58383			168.188				-0.13482
5.59217			163.321				-0.1398
5.6005			158.854				-0.11497
5.60883			154.969				-0.1451
5.61717			151.627				-0.13144
5.6255			148.973				-0.11285
5.63383			147.028				-0.10701
5.64217			145.925				-0.10248
5.6505			145.611				-0.10767
5.65883			146.09				-0.12499
5.66717			147.342				-0.1337
5.6755			149.067				-0.12039
5.68383			151.407				-0.14888
5.69217			153.893				-0.14729
5.7005			156.356				-0.11498
5.70883			158.557				-0.11003
5.71717			160.267				-0.10362
5.7255			161.39				-0.12138
5.73383			161.675				-0.14861
5.74217			161.181				-0.15123
5.7505			159.51				-0.14209
5.75883			156.982				-0.13489
5.76717			153.435				-0.14959
5.7755			148.906				-0.11535
5.78383			143.522				-0.10875
5.79217			137.318				-0.10529
5.8005			130.653				-0.10842
5.80883			123.608				-0.12132
5.81717			116.366				-0.13854
5.8255			108.871				-0.14127
5.83383			101.499				-0.11802
5.84217			94.284				-0.14497
5.8505			87.2795				-0.12227
5.85883			80.5757				-0.10745
5.86717			74.2044				-0.10091
5.8755			68.2674				-0.09823
5.88383			62.792				-0.09174
5.89217			57.7776				-0.10859
5.9005			53.1959				-0.12937
5.90883			49.0441				-0.10672
5.91717			45.3592				-0.14226
5.9255			42.0089				-0.13524
5.93383			39.0106				-0.11048
5.94217			36.3119				-0.10856
5.9505			33.8868				-0.10493
5.95883			31.7522				-0.12161
5.96717			29.8468				-0.12744
5.9755			28.1698				-0.14475
5.98383			26.6472				-0.12891
5.99217			25.3287				-0.13493
6.0005			24.1222		10.164		-0.14921
6.00883			23.038		11.4568		-0.12083
6.01717			22.0398		12.6823		-0.11427
6.0255			21.1187		13.8192		-0.10854
6.03383			20.2884		14.8544		-0.11443
6.04217			19.5207		15.7231		-0.10841
6.0505			18.8272		16.4748		-0.12908
6.05883			18.1466		17.0692		-0.1472
6.06717			17.5508		17.5722		-0.13256
6.0755			16.9885		17.8928		-0.15454
6.08383			16.4517		28.1144		-0.12837
6.09217			15.9421		28.1965		-0.11606
6.1005			15.5998		28.2149		-0.11433
6.10883			15.0478		38.1688		-0.11778
6.11717			14.5992		48.0609		-0.12849
6.1255			14.1855		47.9226		-0.13974
6.13383			13.7917		37.7638		-0.15468
6.14217			13.4247		37.6314		-0.13013
6.1505			13.101		37.4517		-0.16497
6.15883			12.7769		27.2777		-0.15077
6.16717			12.477		27.0749		-0.13226
6.1755			12.1741		26.8984		-0.12586
6.18383			11.891		26.7071		-0.1194
6.19217			11.6273		26.5268		-0.14308
6.2005			11.3793		16.3404		-0.15242
6.20883			11.1511		16.1795		-0.16386
6.21717			10.9325		16.058		-0.14954
6.2255			10.7549		15.9281		-0.16717
6.23383			10.5671		15.783		-0.17204
6.24217			10.4024		15.6325		-0.13998
6.2505			10.2248		15.4852		-0.1319
6.25883			10.0748		15.3342		-0.1281
6.26717			9.92422		15.183		-0.13628
6.2755			9.7894		15.0029		-0.14733
6.28383			9.67492		14.8485		-0.15528
6.29217			9.55363		14.7042		-0.16261
6.3005			9.48358		14.5652		-0.15346
6.30883			9.40677		14.3935		-0.16858
6.31717			9.34415		14.2215		-0.13468
6.3255			9.2791		14.0112		-0.12818
6.33383			9.23103		13.8172		-0.12619
6.34217			9.19262		13.6262		-0.13017
6.3505			9.16837		13.4102		-0.12885
6.35883			9.1647		13.2311		-0.14659
6.36717			9.1606		13.0483		-0.15746
6.3755			9.19095		12.9032		-0.13353
6.38383			9.23498		12.7218		-0.16578
6.39217			9.28245		12.557		-0.14862
6.4005			9.33805		12.362		-0.12965
6.40883			9.38312		12.1776		-0.12206
6.41717			9.43843		12.0061		-0.11999
6.4255			9.51185		11.8313		-0.13043
6.43383			9.59015		11.6653		-0.14519
6.44217			9.6771		11.5153		-0.15665
6.4505			9.7605		11.4058		-0.13257
6.45883			9.87368		11.2724		-0.1612
6.46717			9.96797		11.2712		-0.15507
6.4755			10.0663		11.0169		-0.12608
6.48383			10.1386		10.9093		-0.12223
6.49217			10.2127		10.804		-0.12181
6.5005			10.281		10.693		-0.14354
6.50883			10.3475		10.5818		-0.15594
6.51717			10.4199		10.4855		-0.16594
6.5255			10.4722		10.4266		-0.15458
6.53383			10.5525		10.3468		-0.15767
6.54217			10.6097		10.2552		-0.1718
6.5505			10.6651		10.1405		-0.14169
6.55883			10.7053		10.0239		-0.13308
6.56717			10.7517		9.8974		-0.12823
6.5755			10.7891		9.76435		-0.13551
6.58383			10.8213		9.6108		-0.14918
6.59217			10.863		9.4795		-0.16215
6.6005			10.8963		9.35175		-0.17232
6.60883			10.9553		9.23215		-0.14844
6.61717			11.0153		9.09585		-0.17357
6.6255			11.071		8.95505		-0.14345
6.63383			11.1299		8.7971		-0.12964
6.64217			11.1789		8.65015		-0.12717
6.6505			11.2419		8.50995		-0.13044
6.65883			11.3016		8.35115		-0.16147
6.66717			11.3763		8.2211		-0.16048
6.6755			11.4458		8.10605		-0.16798
6.68383			11.5218		8.0212		-0.14179
6.69217			11.615		7.9153		-0.17066
6.7005			11.6905		7.8145		-0.15642
6.70883			11.7639		7.69675		-0.13497
6.71717			11.8191		7.58445		-0.12955
6.7255			11.8785		7.4811		-0.12341
6.73383			11.9212		7.3792		-0.13189
6.74217			11.9551		7.28325		-0.14078
6.7505			11.9918		7.1883		-0.15315
6.75883			12.0048		7.14305		-0.14362
6.76717			12.0394		7.0616		-0.1654
6.7755			12.0383		6.9894		-0.17051
6.78383			12.0302		6.89655		-0.13805
6.79217			11.9859		6.8121		-0.13085
6.8005			11.9305		6.72685		-0.12735
6.80883			11.8647		6.6553		-0.12992
6.81717			11.7779		6.57055		-0.12959
6.8255			11.6879		6.5005		-0.13898
6.83383			11.5688		6.47105		-0.14681
6.84217			11.4665		6.42535		-0.14139
6.8505			11.335		6.3788		-0.15976
6.85883			11.1905		6.31075		-0.13032
6.86717			11.0187		6.2555		-0.12544
6.8755			10.8277		6.202		-0.12575
6.88383			10.6433		6.15565		-0.12905
6.89217			10.4462		6.09135		-0.1448
6.9005			10.2459		6.07015		-0.15646
6.90883			10.0267		6.0673		-0.1602
6.91717			9.8183		6.0727		-0.13828
6.9255			9.6052		6.066		-0.16857
6.93383			9.38232		6.0601		-0.14943
6.94217			9.15263		6.03725		-0.13408
6.9505			8.90728		6.03175		-0.12832
6.95883			8.66775		6.01445		-0.12733
6.96717			8.42838		5.98355		-0.12462
6.9755			8.18347		5.96485		-0.14718
6.98383			7.95212		5.9543		-0.15547
6.99217			7.72133		5.9682		-0.13675
7.0005			7.51222		5.94285		-0.16939
7.00883			7.28885		5.9181		-0.1661
7.01717			7.0718		5.85065		-0.13579
7.0255			6.8423		5.79825		-0.13217
7.03383			6.62795		5.7373		-0.13111
7.04217			6.41565		5.66645		-0.13866
7.0505			6.20273		5.5975		-0.15568
7.05883			6.00563		5.5283		-0.16128
7.06717			5.80575		5.50685		-0.15513
7.0755			5.64035		5.4484		-0.16561
7.08383			10.9344		5.4045		-0.17886
7.09217			10.5883		5.3259		-0.14719
7.1005			10.2349		5.2761		-0.14245
7.10883			9.90235		5.22705		-0.13772
7.11717			9.5924		5.17285		-0.1472
7.1255			9.27635		5.12725		-0.17629
7.13383			8.98135		5.0907		-0.18855
7.14217			8.69055		5.0991		-0.19091
7.1505			8.4469		5.1017		-0.16895
7.15883			8.2011		5.10585		-0.18757
7.16717			7.9679		5.08965		-0.16242
7.1755			7.71435		5.09745		-0.14785
7.18383			7.48665		5.1028		-0.14413
7.19217			7.2563		5.10575		-0.14525
7.2005			7.0378		5.1029		-0.15242
7.20883			6.8256		5.13205		-0.16973
7.21717			6.62135		5.17635		-0.18157
7.2255			6.4465		5.22035		-0.15731
7.23383			6.28615		5.23125		-0.19229
7.24217			6.1212		5.2513		-0.18086
7.2505			5.9634		5.22095		-0.15641
7.25883			5.7804		5.20375		-0.15247
7.26717			5.6174		5.17715		-0.14762
7.2755			5.4619		5.12635		-0.17117
7.28383			5.30475		5.0946		-0.18205
7.29217			5.17015		5.05225		-0.19765
7.3005			5.03385		5.0336		-0.1767
7.30883			4.9448		4.9717		-0.19512
7.31717			4.82955		4.9182		-0.19799
7.3255			4.7243		4.8264		-0.16594
7.33383			4.5884		4.74415		-0.15978
7.34217			4.45795		4.66535		-0.15389
7.3505			4.3456		4.575		-0.16453
7.35883			4.2428		4.50825		-0.17709
7.36717			4.14295		4.42995		-0.19148
7.3755			4.043		4.41435		-0.19525
7.38383			3.9881		4.36185		-0.18276
7.39217			3.90825		4.3286		-0.19613
7.4005			3.82825		4.2626		-0.16837
7.40883			3.73755		4.218		-0.15971
7.41717			3.65235		4.1888		-0.15731
7.4255			3.5694		4.1575		-0.16199
7.43383			3.501		4.133		-0.15813
7.44217			3.4276		4.11985		-0.17592
7.4505			3.35105		4.14715		-0.19228
7.45883			3.3066		4.1646		-0.16771
7.46717			3.26815		4.1747		-0.20366
7.4755			3.215		4.16275		-0.18663
7.48383			3.1571		4.1654		-0.17271
7.49217			3.09575		4.15415		-0.16562
7.5005			3.03335		4.15035		-0.16185
7.50883			2.9717		4.1231		-0.17208
7.51717			2.9125		4.11605		-0.18946
7.5255			2.8606		4.1233		-0.20212
7.53383			2.82265		4.13025		-0.17952
7.54217			2.8119		4.1072		-0.20381
7.5505			2.7743		4.08105		-0.20312
7.55883			2.75105		4.0345		-0.17562
7.56717			2.6826		3.99515		-0.1685
7.5755			2.6435		3.94225		-0.16385
7.58383			2.5924		3.8657		-0.18401
7.59217			2.54855		3.804		-0.2034
7.6005			2.5149		3.75715		-0.20654
7.60883			2.4734		3.73795		-0.19997
7.61717			2.47625		3.6843		-0.19991
7.6255			2.44425		3.63805		-0.20928
7.63383			2.4338		3.55605		-0.17546
7.64217			2.38615		3.4898		-0.16805
7.6505			2.36285		3.42705		-0.1639
7.65883			2.32165		3.3569		-0.17012
7.66717			2.2893		3.30005		-0.18237
7.6755			2.2591		3.24395		-0.19506
7.68383			2.22625		3.2383		-0.20479
7.69217			2.2268		3.19035		-0.17757
7.7005			2.2186		3.1483		-0.20134
7.70883			2.2041		3.09685		-0.17518
7.71717			2.1742		3.03645		-0.16468
7.7255			2.13995		2.99795		-0.15733
7.73383			2.11515		2.9528		-0.15747
7.74217			2.08315		2.9086		-0.1493
7.7505			2.0639		2.8727		-0.16638
7.75883			2.03165		2.87745		-0.18247
7.76717			2.0289		2.86		-0.16241
7.7755			2.03665		2.8507		-0.19202
7.78383			2.0247		2.80785		-0.18393
7.79217			2.01355		2.7827		-0.15762
7.8005			1.97205		2.7445		-0.1516
7.80883			1.9499		2.72015		-0.14569
7.81717			1.92245		2.6748		-0.1559
7.8255			1.89775		2.65645		-0.16059
7.83383			1.88875		2.65625		-0.17391
7.84217			1.871		2.65865		-0.16189
7.8505			1.8954		2.64955		-0.18514
7.85883			1.88115		2.6257		-0.19109
7.86717			1.89105		2.5914		-0.15806
7.8755			1.8558		2.5535		-0.15101
7.88383			1.8398		2.5305		-0.14569
7.89217			1.81535		2.4886		-0.15061
7.9005			1.78865		2.47245		-0.14622
7.90883			1.78215		2.4584		-0.16285
7.91717			1.75695		2.47475		-0.17393
7.9255			1.78345		2.462		-0.15754
7.93383			1.77665		2.452		-0.17504
7.94217			1.77905		2.41205		-0.14908
7.9505			1.7532		2.38685		-0.13817
7.95883			1.72445		2.3565		-0.13706
7.96717			1.7145		2.3268		-0.14072
7.9755			1.6975		2.303		-0.15237
7.98383			1.69045		2.2806		-0.1574
7.99217			1.66865		2.31245		-0.17426
8.0005			1.67995		2.2933		-0.14838
8.00883			1.6888		2.2927		-0.17958
8.01717			1.6887		2.2533		-0.16211
8.0255			1.68		2.2405		-0.14166
8.03383			1.651		2.2148		-0.13557
8.04217			1.6442		2.18985		-0.13415
8.0505			1.6269		2.1587		-0.16393
8.05883			1.6079		2.1371		-0.17306
8.06717			1.6047		2.15425		-0.18032
8.0755			1.6022		2.1489		-0.153
8.08383			1.62575		2.14235		-0.17371
8.09217			1.62575		2.1126		-0.17622
8.1005			1.63205		2.09515		-0.14496
8.10883			1.6084		2.0786		-0.13921
8.11717			1.60045		2.0472		-0.13532
8.1255			1.59065		2.01055		-0.14086
8.13383			1.56305		1.99335		-0.15399
8.14217			1.5528		2.00095		-0.16226
8.1505			1.5367		2.0145		-0.16381
8.15883			1.57555		2.0025		-0.16095
8.16717			1.56825		1.991		-0.17644
8.1755			1.57035		1.95695		-0.14519
8.18383			1.5535		1.93285		-0.13816
8.19217			1.5405		1.92175		-0.13543
8.2005			1.52745		1.88505		-0.14517
8.20883			1.51615		1.8782		-0.17442
8.21717			1.50815		1.8751		-0.18004
8.2255			1.49555		1.8965		-0.17927
8.23383			1.51655		1.8992		-0.15852
8.24217			1.53		1.8892		-0.18327
8.2505			1.53455		1.8619		-0.15463
8.25883			1.51675		1.8509		-0.14094
8.26717			1.4918		1.83675		-0.13774
8.2755			1.4854		1.8143		-0.1361
8.28383			1.47395		1.81175		-0.14513
8.29217			1.46695		1.8		-0.16071
8.3005			1.45655		1.8405		-0.16556
8.30883			1.46865		1.84985		-0.14501
8.31717			1.48745		1.86015		-0.17502
8.3255			1.4947		1.8379		-0.16985
8.33383			1.49855		1.8296		-0.14631
8.34217			1.4735		1.8202		-0.14164
8.3505			1.46155		1.814		-0.13768
8.35883			1.4473		1.8045		-0.13667
8.36717			1.43505		1.8066		-0.1484
8.3755			1.43375		1.8467		-0.16464
8.38383			1.4274		1.8695		-0.15643
8.39217			1.4614		1.8868		-0.17637
8.4005			1.4629		1.86695		-0.1873
8.40883			1.47755		1.8629		-0.15073
8.41717			1.4474		1.8626		-0.14378
8.4255			1.4272		1.8779		-0.14056
8.43383			1.42165		1.86825		-0.14964
8.44217			1.41225		1.8922		-0.16256
8.4505			1.4105		1.94095		-0.17427
8.45883			1.39795		1.99455		-0.17415
8.46717			1.43345		2.0306		-0.16268
8.4755			1.4336		2.06015		-0.18069
8.48383			1.4449		2.07995		-0.15281
8.49217			1.4249		2.107		-0.14424
8.5005			1.41375		2.1348		-0.14179
8.50883			1.4038		2.1537		-0.1426
8.51717			1.4036		2.2		-0.16744
8.5255			1.3938		2.24265		-0.17962
8.53383			1.3772		2.3125		-0.18557
8.54217			1.39775		2.34765		-0.15395
8.5505			1.41435		2.3866		-0.18324
8.55883			1.4189		2.38005		-0.16312
8.56717			1.4158		2.3932		-0.14064
8.5755			1.4089		2.39		-0.1349
8.58383			1.39505		2.37275		-0.1318
8.59217			1.3893		2.3608		-0.14462
8.6005			1.3736		2.3419		-0.15574
8.60883			1.37225		2.36875		-0.16794
8.61717			1.37095		2.3469		-0.1388
8.6255			1.40185		2.32945		-0.16546
8.63383			1.4038		2.2735		-0.16771
8.64217			1.41565		2.21935		-0.13666
8.6505			1.38675		2.1798		-0.13076
8.65883			1.37805		2.12665		-0.12527
8.66717			1.3751		2.0746		-0.14029
8.6755			1.3648		2.02255		-0.15919
8.68383			1.3614		2.01985		-0.16522
8.69217			1.3531		1.99225		-0.15701
8.7005			1.3829		1.9607		-0.15245
8.70883			1.3843		1.9104		-0.16275
8.71717			1.3917		1.86985		-0.12912
8.7255			1.37725		1.82865		-0.11938
8.73383			1.375		1.79175		-0.1137
8.74217			1.36635		1.73505		-0.11873
8.7505			1.354		1.716		-0.13341
8.75883			1.351		1.71395		-0.1417
8.76717			1.3347		1.7112		-0.14938
8.7755			1.3625		1.69605		-0.12354
8.78383			1.3648		1.6782		-0.15044
8.79217			1.37505		1.6448		-0.12442
8.8005			1.36325		1.6252		-0.11285
8.80883			1.3496		1.60265		-0.10736
8.81717			1.3389		1.56355		-0.10723
8.8255			1.334		1.5549		-0.10014
8.83383			1.3245		1.5429		-0.11605
8.84217			1.32055		1.5689		-0.12694
8.8505			1.33325		1.56125		-0.11089
8.85883			1.355		1.55625		-0.14513
8.86717			1.35975		1.52745		-0.13865
8.8755			1.3637		1.5105		-0.11483
8.88383			1.33595		1.49285		-0.10976
8.89217			1.3248		1.45905		-0.10079
8.9005			1.3122		1.4496		-0.10646
8.90883			1.30365		1.44515		-0.1199
8.91717			1.3004		1.476		-0.13381
8.9255			1.2954		1.4717		-0.12433
8.93383			1.334		1.47685		-0.13813
8.94217			1.3388		1.4455		-0.14615
8.9505			1.3558		1.44645		-0.11368
8.95883			1.3292		1.43035		-0.10353
8.96717			1.3231		1.41065		-0.09721
8.9755			1.3096		1.385		-0.11083
8.98383			1.3016		1.37115		-0.13509
8.99217			1.30335		1.3983		-0.14687
9.0005			1.2907		1.40085		-0.14411
9.00883			1.3247				-0.1247
9.01717			1.33015				-0.14206
9.0255			1.34275				-0.11372
9.03383			1.31835				-0.10354
9.04217			1.3226				-0.10081
9.0505			1.3163				-0.10176
9.05883			1.304				-0.1143
9.06717			1.296				-0.13077
9.0755			1.2812				-0.14067
9.08383			1.3023				-0.11388
9.09217			1.32245				-0.14567
9.1005			1.3244				-0.12957
9.10883			1.31815				-0.10699
9.11717			1.3006				-0.09919
9.1255			1.2981				-0.09411
9.13383			1.2868				-0.1213
9.14217			1.2683				-0.13404
9.1505			1.2711				-0.14345
9.15883			1.27775				-0.1155
9.16717			1.3035				-0.13719
9.1755			1.30635				-0.13931
9.18383			1.322				-0.10777
9.19217			1.3021				-0.10023
9.2005			1.3029				-0.09532
9.20883			1.29275				-0.10587
9.21717			1.2736				-0.11037
9.2255			1.27015				-0.12639
9.23383			1.26435				-0.12716
9.24217			1.29835				-0.12073
9.2505			1.3041				-0.13621
9.25883			1.31605				-0.10768
9.26717			1.2925				-0.09977
9.2755			1.28835				-0.0953
9.28383			1.2846				-0.10093
9.29217			1.27515				-0.09081
9.3005			1.2708				-0.10856
9.30883			1.2532				-0.12915
9.31717			1.28375				-0.10003
9.3255			1.2937				-0.13099
9.33383			1.2987				-0.10785
9.34217			1.2858				-0.09159
9.3505			1.27005				-0.08618
9.35883			1.2584				-0.08587
9.36717			1.25975				-0.1053
9.3755			1.2447				-0.10648
9.38383			1.2429				-0.12423
9.39217			1.26155				-0.09783
9.4005			1.28415				-0.12688
9.40883			1.28795				-0.12116
9.41717			1.2879				-0.09615
9.4255			1.2687				-0.08906
9.43383			1.26515				-0.08364
9.44217			1.2627				-0.08338
9.4505			1.24355				-0.08489
9.45883			1.2491				-0.1003
9.46717			1.25335				-0.10235
9.4755			1.2869				-0.11313
9.48383			1.29475				-0.12177
9.49217			1.3078				-0.09016
9.5005			1.286				-0.08277
9.50883			1.2916				-0.078
9.51717			1.28005				-0.0863
9.5255			1.2673				-0.10554
9.53383			1.2715				-0.10887
9.54217			1.2612				-0.11468
9.5505			1.30405				-0.09626
9.55883			1.3092				-0.12074
9.56717			1.32165				-0.09205
9.5755			1.31775				-0.08266
9.58383			1.30845				-0.07966
9.59217			1.30545				-0.08189
9.6005			1.31405				-0.11479
9.60883			1.31155				-0.12556
9.61717			1.30435				-0.12495
9.6255			1.3314				-0.09726
9.63383			1.3536				-0.12596
9.64217			1.37045				-0.11199
9.6505			1.36815				-0.0879
9.65883			1.3753				-0.08092
9.66717			1.36995				-0.07708
9.6755			1.3713				-0.08452
9.68383			1.3622				-0.10405
9.69217			1.36385				-0.11001
9.7005			1.3818				-0.09521
9.70883			1.42295				-0.11917
9.71717			1.4301				-0.11932
9.7255			1.4506				-0.08785
9.73383			1.4361				-0.08275
9.74217			1.42615				-0.0819
9.7505			1.4241				-0.08579
9.75883			1.4207				-0.08379
9.76717			1.41865				-0.09888
9.7755			1.41955				-0.10335
9.78383			1.463				-0.10051
9.79217			1.4687				-0.1238
9.8005			1.4884				-0.09601
9.80883			1.46945				-0.0871
9.81717			1.46015				-0.08362
9.8255			1.45625				-0.08708
9.83383			1.4509				-0.09842
9.84217			1.44935				-0.11325
9.8505			1.4378				-0.12241
9.85883			1.4713				-0.09742
9.86717			1.48265				-0.12032
9.8755			1.4898				-0.09728
9.88383			1.4805				-0.07977
9.89217			1.4751				-0.07886
9.9005			1.4578				-0.0787
9.90883			1.4514				-0.07405
9.91717			1.4484				-0.09189
9.9255			1.4397				-0.10427
9.93383			1.4559				-0.08178
9.94217			1.4803				-0.11521
9.9505			1.48435				-0.11521
9.95883			1.4846				-0.0821
9.96717			1.4702				-0.07628
9.9755			1.4585				-0.06939
9.98383			1.4439				-0.07821
9.99217			1.4294				-0.08484
10.0005			1.42985				-0.10404
10.0088			1.42105				-0.09108
10.0172			1.45355				-0.10507
10.0255			1.4568				-0.11647
10.0338			1.46385				-0.0852
10.0422			1.4408				-0.07748
10.0505			1.4338				-0.07389
10.0588			1.4135				-0.08163
10.0672			1.4039				-0.10834
10.0755			1.40315				-0.11449
10.0838			1.39255				-0.1145
10.0922			1.426				-0.09309
10.1005			1.4255				-0.11153
10.1088			1.43515				-0.0818
10.1172			1.41355				-0.0712
10.1255			1.4147				-0.06877
10.1338			1.40935				-0.06771
10.1422			1.3977				-0.07907
10.1505			1.385				-0.0964
10.1588			1.37875				-0.10645
10.1672			1.40025				-0.07301
10.1755			1.41115				-0.10337
10.1838			1.42005				-0.09423
10.1922			1.40595				-0.0699
10.2005			1.3881				-0.0624
10.2088			1.38715				-0.06001
10.2172			1.37185				-0.05655
10.2255			1.3584				-0.0689
10.2338			1.35265				-0.08961
10.2422			1.36235				-0.06981
10.2505			1.38865				-0.09632
10.2588			1.38685				-0.09938
10.2672			1.39325				-0.07418
10.2755			1.37455				-0.07004
10.2838			1.37				-0.06594
10.2922			1.35665				-0.07377
10.3005			1.33465				-0.08336
10.3088			1.33395				-0.09866
10.3172			1.3271				-0.09913
10.3255			1.364				-0.09059
10.3338			1.35925				-0.10742
10.3422			1.3729				-0.07609
10.3505			1.34625				-0.06506
10.3588			1.33705				-0.06034
10.3672			1.32785				-0.06531
10.3755			1.3127				-0.06232
10.3838			1.30165				-0.08057
10.3922			1.28355				-0.09849
10.4005			1.31435				-0.07118
10.4088			1.3232				-0.10197
10.4172			1.33095				-0.08233
10.4255			1.30805				-0.06942
10.4338			1.286				-0.06574
10.4422			1.27465				-0.06379
10.4505			1.2634				-0.07537
10.4588			1.257				-0.08311
10.4672			1.2459				-0.0969
10.4755			1.261				-0.0766
10.4838			1.2765				-0.10559
10.4922			1.28085				-0.09764
10.5005			1.2792				-0.07385
10.5088			1.26445				-0.06533
10.5172			1.25805				-0.05516
10.5255			1.2457				-0.07328
10.5338			1.2248				-0.08754
10.5422			1.22335				-0.09614
10.5505			1.22575				-0.08984
10.5588			1.24645				-0.09206
10.5672			1.25615				-0.10422
10.5755			1.2662				-0.07041
10.5838			1.2449				-0.06008
10.5922			1.23975				-0.0547
10.6005			1.23065				-0.06393
10.6088			1.2086				-0.07434
10.6172			1.2072				-0.08384
10.6255			1.19645				-0.09116
10.6338			1.23845				-0.07318
10.6422			1.2381				-0.09475
10.6505			1.2462				-0.0688
10.6588			1.228				-0.06181
10.6672			1.2127				-0.05846
10.6755			1.21265				-0.05856
10.6838			1.20435				-0.08752
10.6922			1.193				-0.09636
10.7005			1.18125				-0.10367
10.7088			1.20885				-0.0729
10.7172			1.2209				-0.10553
10.7255			1.22685				-0.09305
10.7338			1.21485				-0.06976
10.7422			1.2155				-0.0611
10.7505			1.2099				-0.0567
10.7588			1.19615				-0.06926
10.7672			1.1832				-0.0818
10.7755			1.17515				-0.09224
10.7838			1.1877				-0.07743
10.7922			1.213				-0.09418
10.8005			1.2196				-0.09894
10.8088			1.21795				-0.06664
10.8172			1.20135				-0.05756
10.8255			1.1941				-0.05624
10.8338			1.18245				-0.06034
10.8422			1.1696				-0.05832
10.8505			1.16445				-0.07202
10.8588			1.16145				-0.07989
10.8672			1.1901				-0.07295
10.8755			1.1989				-0.0944
10.8838			1.21875				-0.06319
10.8922			1.199				-0.05839
10.9005			1.1766				-0.05388
10.9088			1.16785				-0.05775
10.9172			1.15695				-0.07314
10.9255			1.14925				-0.0878
10.9338			1.1395				-0.09396
10.9422			1.1707				-0.06706
10.9505			1.16975				-0.09551
10.9588			1.1821				-0.07904
10.9672			1.17055				-0.0583
10.9755			1.1608				-0.05176
10.9838			1.14935				-0.05075
10.9922			1.14695				-0.07514
11.0005			1.14305				-0.08679
11.0088			1.1322				-0.08966
11.0172			1.14815				-0.06795
11.0255			1.17455				-0.09659
11.0338			1.18075				-0.09059
11.0422			1.1707				-0.05972
11.0505			1.16445				-0.05313
11.0588			1.1553				-0.04755
11.0672			1.1443				-0.05692
11.0755			1.12745				-0.06292
11.0838			1.1191				-0.07935
11.0922			1.12205				-0.07442
11.1005			1.1563				-0.07807
11.1088			1.1648				-0.09131
11.1172			1.1733				-0.06036
11.1255			1.1507				-0.05293
11.1338			1.1423				-0.04979
11.1422			1.12565				-0.05585
11.1505			1.1204				-0.05454
11.1588			1.11805				-0.07098
11.1672			1.1099				-0.08359
11.1755			1.14705				-0.06472
11.1838			1.1474				-0.09059
11.1922			1.1608				-0.06681
11.2005			1.14055				-0.05281
11.2088			1.14055				-0.05192
11.2172			1.12985				-0.05421
11.2255			1.1262				-0.07131
11.2338			1.1207				-0.08229
11.2422			1.0998				-0.09056
11.2505			1.128				-0.06156
11.2588			1.1358				-0.09469
11.2672			1.14115				-0.08272
11.2755			1.12615				-0.05845
11.2838			1.1233				-0.05364
11.2922			1.11495				-0.04968
11.3005			1.1052				-0.05021
11.3088			1.0906				-0.06035
11.3172			1.0783				-0.07651
11.3255			1.0968				-0.0622
11.3338			1.12415				-0.08109
11.3422			1.12655				-0.09073
11.3505			1.13285				-0.06018
11.3588			1.1044				-0.05414
11.3672			1.0974				-0.05104
11.3755			1.08265				-0.06016
11.3838			1.0687				-0.07287
11.3922			1.0689				-0.07988
11.4005			1.0671				-0.08406
11.4088			1.09885				-0.07385
11.4172			1.1031				-0.09534
11.4255			1.1126				-0.06384
11.4338			1.0921				-0.05426
11.4422			1.0875				-0.05113
11.4505			1.0723				-0.05274
11.4588			1.06045				-0.08659
11.4672			1.05805				-0.09348
11.4755			1.04895				-0.09868
11.4838			1.08275				-0.06395
11.4922			1.0877				-0.09125
11.5005			1.09595				-0.07122
11.5088			1.08065				-0.05378
11.5172			1.07465				-0.04831
11.5255			1.068				-0.04522
11.5338			1.0583				-0.05981
11.5422			1.0477				-0.07107
11.5505			1.03865				-0.07719
11.5588			1.05415				-0.05927
11.5672			1.0724				-0.08671
11.5755			1.0785				-0.08393
11.5838			1.0783				-0.05374
11.5922			1.0549				-0.04606
11.6005			1.0502				-0.03873
11.6088			1.03885				-0.03287
11.6172			1.0255				-0.039
11.6255			1.02195				-0.05359
11.6338			1.027				-0.05704
11.6422			1.05965				-0.07038
11.6505			1.0583				-0.08366
11.6588			1.0697				-0.04919
11.6672			1.05555				-0.04175
11.6755			1.05275				-0.04044
11.6838			1.03935				-0.04577
11.6922			1.01725				-0.06092
11.7005			1.0142				-0.07263
11.7088			1.0078				-0.07711
11.7172			1.04515				-0.05489
11.7255			1.0497				-0.07708
11.7338			1.06135				-0.05495
11.7422			1.0417				-0.04652
11.7505			1.0287				-0.0448
11.7588			1.02645				-0.04319
11.7672			1.01395				-0.04027
11.7755			1.0134				-0.05776
11.7838			1.00035				-0.07477
11.7922			1.02815				-0.04946
11.8005			1.03935				-0.08729
11.8088			1.04635				-0.07951
11.8172			1.0376				-0.05508
11.8255			1.01475				-0.04964
11.8338			1.00625				-0.04512
11.8422			1.00325				-0.05489
11.8505			0.9916				-0.07526
11.8588			0.986				-0.08742
11.8672			1.00435				-0.06843
11.8755			1.0336				-0.08469
11.8838			1.03715				-0.0913
11.8922			1.04015				-0.06091
11.9005			1.02335				-0.05521
11.9088			1.0093				-0.05188
11.9172			1.00555				-0.06404
11.9255			0.9909				-0.08492
11.9338			0.9837				-0.09628
11.9422			0.98435				-0.09683
11.9505			1.0234				-0.08376
11.9588			1.02315				-0.09943
11.9672			1.0403				-0.07339
11.9755			1.01515				-0.06563
11.9838			1.0149				-0.05905
11.9922			1.0061				-0.06347
12.0005			0.99445				-0.06853
12.0088			0.9875				-0.08961
12.0172			0.9771				-0.09903
12.0255			1.00885				-0.06631
12.0338			1.0123				-0.09248
12.0422			1.0188				-0.0743
12.0505			0.9988				-0.04938
12.0588			0.99255				-0.0445
12.0672			0.9849				-0.0413
12.0755			0.9824				-0.06818
12.0838			0.96935				-0.07528
12.0922			0.95825				-0.08934
12.1005			0.9806				-0.06259
12.1088			1.0034				-0.08419
12.1172			1.0044				-0.08283
12.1255			1.0038				-0.05694
12.1338			1.0023				-0.04711
12.1422			0.9878				-0.03821
12.1505			0.9772				-0.05152
12.1588			0.96315				-0.05655
12.1672			0.9581				-0.07162
12.1755			0.96305				-0.07019
12.1838			0.99035				-0.07324
12.1922			1.0008				-0.08719
12.2005			1.00585				-0.0526
12.2088			0.98025				-0.04431
12.2172			0.9737				-0.04102
12.2255			0.96075				-0.04735
12.2338			0.95345				-0.04518
12.2422			0.9469				-0.05785
12.2505			0.94145				-0.07893
12.2588			0.97815				-0.05756
12.2672			0.9781				-0.0842
12.2755			0.98725				-0.06255
12.2838			0.97045				-0.05476
12.2922			0.9519				-0.05225
12.3005			0.9439				-0.05348
12.3088			0.9432				-0.0725
12.3172			0.9468				-0.08084
12.3255			0.92715				-0.09242
12.3338			0.96105				-0.07069
12.3422			0.97485				-0.10304
12.3505			0.98585				-0.09238
12.3588			0.96995				-0.07432
12.3672			0.95955				-0.06449
12.3755			0.9567				-0.06052
12.3838			0.95175				-0.08488
12.3922			0.9389				-0.1022
12.4005			0.9262				-0.10755
12.4088			0.94305				-0.09569
12.4172			0.966				-0.109
12.4255			0.975				-0.11653
12.4338			0.9785				-0.07775
12.4422			0.95295				-0.0712
12.4505			0.94015				-0.06932
12.4588			0.93505				-0.08096
12.4672			0.91955				-0.095
12.4755			0.9193				-0.10202
12.4838			0.923				-0.11679
12.4922			0.96195				-0.10279
12.5005			0.96525				-0.12526
12.5088			0.9793				-0.10021
12.5172			0.95665				-0.09334
12.5255			0.95145				-0.09111
12.5338			0.94535				-0.09732
12.5422			0.93845				-0.13502
12.5505			0.932				-0.13614
12.5588			0.9193				-0.14575
12.5672			0.9546				-0.11976
12.5755			0.962				-0.15177
12.5838			0.9656				-0.13268
12.5922			0.9498				-0.11626
12.6005			0.94835				-0.11323
12.6088			0.94545				-0.11397
12.6172			0.9379				-0.12885
12.6255			0.92915				-0.14278
12.6338			0.9163				-0.15328
12.6422			0.94715				-0.1481
12.6505			0.9626				-0.17306
12.6588			0.96445				-0.17858
12.6672			0.95965				-0.1515
12.6755			0.9484				-0.14948
12.6838			0.9378				-0.14705
12.6922			0.929				-0.14932
12.7005			0.9185				-0.15611
12.7088			0.9139				-0.17583
12.7172			0.92185				-0.18465
12.7255			0.9525				-0.19123
12.7338			0.9556				-0.21224
12.7422			0.97125				-0.18375
12.7505			0.95845				-0.17899
12.7588			0.95285				-0.18
12.7672			0.93755				-0.18998
12.7755			0.9175				-0.21106
12.7838			0.9236				-0.22378
12.7922			0.9176				-0.22952
12.8005			0.9557				-0.21207
12.8088			0.9595				-0.24426
12.8172			0.9699				-0.22324
12.8255			0.9516				-0.21335
12.8338			0.94505				-0.21586
12.8422			0.94285				-0.21772
12.8505			0.92615				-0.25026
12.8588			0.92615				-0.26733
12.8672			0.9085				-0.2706
12.8755			0.94795				-0.24821
12.8838			0.95745				-0.28229
12.8922			0.9713				-0.27721
12.9005			0.956				-0.25303
12.9088			0.9388				-0.24978
12.9172			0.93145				-0.25006
12.9255			0.92465				-0.26211
12.9338			0.9164				-0.28903
12.9422			0.9111				-0.2987
12.9505			0.92915				-0.29375
12.9588			0.9523				-0.31258
12.9672			0.9659				-0.32834
12.9755			0.9687				-0.29781
12.9838			0.9455				-0.29762
12.9922			0.94265				-0.30206
13.0005			0.93825				-0.31742
13.0088			0.91365				-0.35231
13.0172			0.91075				-0.36552
13.0255			0.91465				-0.3668
13.0338			0.9525				-0.35937
13.0422			0.9518				-0.38539
13.0505			0.9631				-0.36494
13.0588			0.94245				-0.36279
13.0672			0.92425				-0.3637
13.0755			0.91995				-0.36996
13.0838			0.90925				-0.38507
13.0922			0.9069				-0.4144
13.1005			0.8975				-0.42555
13.1088			0.9384				-0.40122
13.1172			0.94445				-0.44133
13.1255			0.9528				-0.43005
13.1338			0.9339				-0.41103
13.1422			0.9026				-0.4169
13.1505			0.89505				-0.42339
13.1588			0.8984				-0.42416
13.1672			0.8905				-0.44433
13.1755			0.88605				-0.46824
13.1838			0.9137				-0.45584
13.1922			0.9275				-0.49328
13.2005			0.9321				-0.50557
13.2088			0.9282				-0.4829
13.2172			0.90345				-0.48482
13.2255			0.89315				-0.48359
13.2338			0.8892				-0.49835
13.2422			0.87445				-0.51052
13.2505			0.8655				-0.53757
13.2588			0.87345				-0.54184
13.2672			0.9063				-0.54643
13.2755			0.90695				-0.56354
13.2838			0.91705				-0.53916
13.2922			0.89535				-0.53789
13.3005			0.87595				-0.54104
13.3088			0.8697				-0.55039
13.3172			0.8552				-0.5534
13.3255			0.85345				-0.57428
13.3338			0.8424				-0.59051
13.3422			0.88235				-0.57098
13.3505			0.8791				-0.60629
13.3588			0.88485				-0.58961
13.3672			0.86515				-0.58174
13.3755			0.8443				-0.58532
13.3838			0.8379				-0.59099
13.3922			0.83275				-0.61322
13.4005			0.82305				-0.62977
13.4088			0.80755				-0.65092
13.4172			0.83455				-0.62555
13.4255			0.84355				-0.66214
13.4338			0.85				-0.6621
13.4422			0.8294				-0.64505
13.4505			0.8193				-0.64253
13.4588			0.8046				-0.64246
13.4672			0.7983				-0.66687
13.4755			0.78475				-0.68953
13.4838			0.77065				-0.70635
13.4922			0.7894				-0.70151
13.5005			0.81215				-0.71511
13.5088			0.81315				-0.72814
13.5172			0.80925				-0.7022
13.5255			0.7855				-0.70121
13.5338			0.76445				-0.70423
13.5422			0.75605				-0.71837
13.5505			0.73885				-0.73373
13.5588			0.7312				-0.75095
13.5672			0.72925				-0.76796
13.5755			0.76345				-0.75493
13.5838			0.76155				-0.78269
13.5922			0.77305				-0.76227
13.6005			0.7409				-0.7575
13.6088			0.7147				-0.75902
13.6172			0.7064				-0.76535
13.6255			0.6959				-0.76789
13.6338			0.69315				-0.79107
13.6422			0.6827				-0.81187
13.6505			0.71985				-0.79323
13.6588			0.72155				-0.82788
13.6672			0.7254				-0.82154
13.6755			0.7077				-0.80919
13.6838			0.68255				-0.80671
13.6922			0.67235				-0.80735
13.7005			0.66155				-0.8211
13.7088			0.66155				-0.84083
13.7172			0.6457				-0.8521
13.7255			0.6683				-0.84023
13.7338			0.6815				-0.86515
13.7422			0.6856				-0.87326
13.7505			0.67865				-0.84078
13.7588			0.6631				-0.83625
13.7672			0.6556				-0.83562
13.7755			0.64005				-0.85419
13.7838			0.62465				-0.87473
13.7922			0.61435				-0.89115
13.8005			0.6213				-0.89458
13.8088			0.6511				-0.8988
13.8172			0.65365				-0.91453
13.8255			0.6601				-0.8932
13.8338			0.63465				-0.88886
13.8422			0.61415				-0.88785
13.8505			0.59685				-0.89817
13.8588			0.58855				-0.91348
13.8672			0.5832				-0.93235
13.8755			0.57965				-0.94809
13.8838			0.62015				-0.92627
13.8922			0.61985				-0.95659
13.9005			0.6314				-0.94036
13.9088			0.6142				-0.92858
13.9172			0.6079				-0.93152
13.9255			0.59875				-0.93519
13.9338			0.5881				-0.97087
13.9422			0.58305				-0.98045
13.9505			0.57495				-0.99607
13.9588			0.60305				-0.96705
13.9672			0.6175				-0.9979
13.9755			0.62335				-0.99822
13.9838			0.6115				-0.97548
13.9922			0.59775				-0.97151
14.0005			0.58775				-0.97321
14.0088			0.5771				-0.98952
14.0172			0.5734				-1.0016
14.0255			0.56795				-1.02022
14.0338			0.58545				-1.01852
14.0422			0.6141				-1.03161
14.0505			0.62005				-1.0445
14.0588			0.62465				-1.01878
14.0672			0.6049				-1.01732
14.0755			0.6034				-1.01787
14.0838			0.5922				-1.027
14.0922			0.5756				-1.02785
14.1005			0.577				-1.04475
14.1088			0.5801				-1.05864
14.1172			0.61935				-1.04836
14.1255			0.6227				-1.07967
14.1338			0.64115				-1.05807
14.1422			0.61785				-1.05012
14.1505			0.62125				-1.05161
14.1588			0.6178				-1.06021
14.1672			0.60305				-1.07766
14.1755			0.59945				-1.09019
14.1838			0.5887				-1.10728
14.1922			0.62845				-1.08654
14.2005			0.6394				-1.12032
14.2088			0.6496				-1.10977
14.2172			0.63565				-1.09463
14.2255			0.62575				-1.09374
14.2338			0.6264				-1.09424
14.2422			0.61785				-1.1288
14.2505			0.6148				-1.14098
14.2588			0.6033				-1.15016
14.2672			0.64115				-1.13719
14.2755			0.65785				-1.15959
14.2838			0.6609				-1.16606
14.2922			0.6585				-1.13973
14.3005			0.65955				-1.13595
14.3088			0.65295				-1.13284
14.3172			0.64305				-1.14347
14.3255			0.62515				-1.16302
14.3338			0.62345				-1.16984
14.3422			0.637				-1.18082
14.3505			0.67195				-1.17558
14.3588			0.67685				-1.19699
14.3672			0.68745				-1.16566
14.3755			0.6714				-1.15772
14.3838			0.65955				-1.15872
14.3922			0.65595				-1.16473
14.4005			0.64135				-1.19806
14.4088			0.64515				-1.20192
14.4172			0.6428				-1.20853
14.4255			0.6872				-1.18793
14.4338			0.6884				-1.21803
14.4422			0.7056				-1.19818
14.4505			0.68575				-1.19103
14.4588			0.66455				-1.19282
14.4672			0.6656				-1.19316
14.4755			0.6606				-1.20911
14.4838			0.6641				-1.2303
14.4922			0.6489				-1.23894
14.5005			0.6861				-1.21615
14.5088			0.6916				-1.25136
14.5172			0.7025				-1.25382
14.5255			0.68955				-1.22211
14.5338			0.6839				-1.22061
14.5422			0.68075				-1.21955
14.5505			0.67485				-1.22014
14.5588			0.6626				-1.23313
14.5672			0.6561				-1.25519
14.5755			0.67685				-1.25276
14.5838			0.7085				-1.26713
14.5922			0.7128				-1.28052
14.6005			0.71095				-1.25399
14.6088			0.7065				-1.25121
14.6172			0.70205				-1.25263
14.6255			0.6967				-1.2586
14.6338			0.6793				-1.27418
14.6422			0.669				-1.28933
14.6505			0.6751				-1.29379
14.6588			0.7114				-1.27878
14.6672			0.7142				-1.30658
14.6755			0.72485				-1.28002
14.6838			0.70655				-1.27212
14.6922			0.7001				-1.27042
14.7005			0.69495				-1.27178
14.7088			0.68585				-1.27006
14.7172			0.68265				-1.29434
14.7255			0.67655				-1.31008
14.7338			0.716				-1.28087
14.7422			0.72165				-1.31315
14.7505			0.73125				-1.30587
14.7588			0.71345				-1.28434
14.7672			0.71615				-1.28272
14.7755			0.7065				-1.28184
14.7838			0.70485				-1.29137
14.7922			0.6993				-1.30125
14.8005			0.6911				-1.32064
14.8088			0.7164				-1.30734
14.8172			0.7379				-1.32926
14.8255			0.73965				-1.33299
14.8338			0.7323				-1.30763
14.8422			0.7296				-1.3033
14.8505			0.71645				-1.29645
14.8588			0.7122				-1.30815
14.8672			0.7032				-1.32813
14.8755			0.7002				-1.3439
14.8838			0.71515				-1.34494
14.8922			0.7501				-1.33461
14.9005			0.75305				-1.35531
14.9088			0.76495				-1.32441
14.9172			0.7432				-1.31357
14.9255			0.73335				-1.31281
14.9338			0.7258				-1.31993
14.9422			0.7185				-1.33565
14.9505			0.7168				-1.34826
14.9588			0.72305				-1.35784
14.9672			0.7629				-1.32874
14.9755			0.7652				-1.35779
14.9838			0.78125				-1.34217
14.9922			0.76755				-1.33134
15.0005			0.76515				-1.33106
15.0088			0.76145				-1.32958
15.0172			0.75615				-1.33302
15.0255			0.7583				-1.34294
15.0338			0.74665				-1.3618
15.0422			0.788				-1.34258
15.0505			0.8011				-1.37609
15.0588			0.8143				-1.37441
15.0672			0.80365				-1.35273
15.0755			0.8128				-1.34666
15.0838			0.80945				-1.34424
15.0922			0.801				-1.35716
15.1005			0.79745				-1.37077
15.1088			0.7918				-1.38564
15.1172			0.81865				-1.38788
15.1255			0.8443				-1.38751
15.1338			0.85175				-1.4018
15.1422			0.84975				-1.37352
15.1505			0.8374				-1.3667
15.1588			0.83945				-1.36561
15.1672			0.8295				-1.37281
15.1755			0.8196				-1.36999
15.1838			0.8156				-1.38145
15.1922			0.8256				-1.40124
15.2005			0.86365				-1.38449
15.2088			0.86835				-1.40979
15.2172			0.88745				-1.3864
15.2255			0.87055				-1.37803
15.2338			0.88485				-1.3745
15.2422			0.86775				-1.37698
15.2505			0.85625				-1.39365
15.2588			0.85765				-1.40239
15.2672			0.85075				-1.41747
15.2755			0.89285				-1.38704
15.2838			0.901				-1.41805
15.2922			0.91485				-1.40991
15.3005			0.89545				-1.39017
15.3088			0.8888				-1.38398
15.3172			0.8796				-1.38166
15.3255			0.8747				-1.40783
15.3338			0.8731				-1.41516
15.3422			0.86265				-1.41977
15.3505			0.8895				-1.41152
15.3588			0.9081				-1.42681
15.3672			0.9169				-1.428
15.3755			0.90805				-1.3967
15.3838			0.8893				-1.38814
15.3922			0.8852				-1.38439
15.4005			0.88185				-1.3903
15.4088			0.8698				-1.39952
15.4172			0.8703				-1.41009
15.4255			0.8825				-1.42195
15.4338			0.91775				-1.41704
15.4422			0.9231				-1.43741
15.4505			0.9324				-1.40694
15.4588			0.91305				-1.39909
15.4672			0.9131				-1.39619
15.4755			0.9049				-1.4011
15.4838			0.88975				-1.43737
15.4922			0.89015				-1.43973
15.5005			0.885				-1.44203
15.5088			0.93255				-1.41607
15.5172			0.94065				-1.44001
15.5255			0.9469				-1.42536
15.5338			0.9262				-1.40882
15.5422			0.9134				-1.4045
15.5505			0.91455				-1.40336
15.5588			0.90805				-1.41394
15.5672			0.9124				-1.42804
15.5755			0.8966				-1.43101
15.5838			0.9348				-1.41096
15.5922			0.94405				-1.44041
15.6005			0.95705				-1.43765
15.6088			0.93925				-1.40672
15.6172			0.9353				-1.40115
15.6255			0.9304				-1.3989
15.6338			0.9255				-1.40036
15.6422			0.92265				-1.40763
15.6505			0.91775				-1.42222
15.6588			0.9424				-1.42447
15.6672			0.96775				-1.4302
15.6755			0.97255				-1.44602
15.6838			0.97655				-1.41616
15.6922			0.9712				-1.40797
15.7005			0.9673				-1.40478
15.7088			0.96095				-1.41231
15.7172			0.9465				-1.42209
15.7255			0.94225				-1.43033
15.7338			0.9461				-1.43599
15.7422			0.98675				-1.42146
15.7505			0.9874				-1.44629
15.7588			1.00785				-1.42715
15.7672			0.9873				-1.41513
15.7755			0.98085				-1.41241
15.7838			0.9753				-1.41414
15.7922			0.97095				-1.44136
15.8005			0.96805				-1.4559
15.8088			0.96485				-1.46093
15.8172			1.0089				-1.43307
15.8255			1.01405				-1.46323
15.8338			1.02795				-1.45364
15.8422			1.0119				-1.42477
15.8505			0.9963				-1.42358
15.8588			0.9981				-1.42507
15.8672			0.99735				-1.43972
15.8755			0.99125				-1.4522
15.8838			0.9899				-1.46787
15.8922			1.02635				-1.45616
15.9005			1.04295				-1.47546
15.9088			1.05295				-1.48596
15.9172			1.0442				-1.45692
15.9255			1.03955				-1.45157
15.9338			1.0313				-1.44444
15.9422			1.03075				-1.45455
15.9505			1.0239				-1.47391
15.9588			1.02105				-1.48259
15.9672			1.03595				-1.48324
15.9755			1.0693				-1.48001
15.9838			1.08005				-1.4974
15.9922			1.0862				-1.46323
16.0005			1.0682				-1.45295
16.0088			1.05345				-1.45107
16.0172			1.04945				-1.45425
16.0255			1.0408				-1.50278
16.0338			1.04425				-1.50576
16.0422			1.0474				-1.50563
16.0505			1.0881				-1.47203
16.0588			1.09335				-1.49783
16.0672			1.10665				-1.47926
16.0755			1.093				-1.46491
16.0838			1.08545				-1.46113
16.0922			1.07855				-1.45768
16.1005			1.0763				-1.48402
16.1088			1.0791				-1.49673
16.1172			1.0668				-1.49972
16.1255			1.1075				-1.47734
16.1338			1.1179				-1.50242
16.1422			1.1246				-1.50233
16.1505			1.11355				-1.47203
16.1588			1.12105				-1.46575
16.1672			1.10895				-1.46208
16.1755			1.1016				-1.46908
16.1838			1.0955				-1.48814
16.1922			1.0841				-1.5004
16.2005			1.10925				-1.4972
16.2088			1.12905				-1.50006
16.2172			1.14095				-1.51603
16.2255			1.1374				-1.4833
16.2338			1.1298				-1.47845
16.2422			1.12705				-1.47782
16.2505			1.1117				-1.48302
16.2588			1.10305				-1.51235
16.2672			1.0986				-1.52175
16.2755			1.1072				-1.52308
16.2838			1.14325				-1.5025
16.2922			1.1496				-1.52561
16.3005			1.161				-1.5081
16.3088			1.1393				-1.49933
16.3172			1.13035				-1.4943
16.3255			1.12615				-1.49388
16.3338			1.1134				-1.50565
16.3422			1.1211				-1.52386
16.3505			1.11275				-1.53071
16.3588			1.1564				-1.50403
16.3672			1.16195				-1.53342
16.3755			1.17735				-1.52711
16.3838			1.16405				-1.49843
16.3922			1.1557				-1.49675
16.4005			1.1615				-1.49469
16.4088			1.1529				-1.51517
16.4172			1.1577				-1.53502
16.4255			1.14515				-1.54809
16.4338			1.1822				-1.53783
16.4422			1.19945				-1.5448
16.4505			1.21055				-1.55499
16.4588			1.2048				-1.52849
16.4672			1.1938				-1.52172
16.4755			1.1894				-1.51522
16.4838			1.18145				-1.51969
16.4922			1.179				-1.52319
16.5005			1.1742				-1.5474
16.5088			1.19105				-1.5544
16.5172			1.2219				-1.54801
16.5255			1.2329				-1.5701
16.5338			1.24685				-1.5425
16.5422			1.2314				-1.53412
16.5505			1.235				-1.53159
16.5588			1.22695				-1.53536
16.5672			1.21065				-1.53027
16.5755			1.21945				-1.54998
16.5838			1.2224				-1.56697
16.5922			1.27075				-1.5382
16.6005			1.27295				-1.57039
16.6088			1.29145				-1.55984
16.6172			1.2751				-1.53993
16.6255			1.2654				-1.53945
16.6338			1.2667				-1.53698
16.6422			1.2672				-1.5523
16.6505			1.2668				-1.55961
[truncated: 8,794 more rows]

## Sheet: Figure 2E
time (min)	G1-G5 standards		Control mycoprotein		Mycoprotein + BcellWH2_01931		Mycoprotein + BcellWH2_02537		Mycoprotein + BcellWH2_01931+BcellWH2_02537
0.000167	-0.04965
0.0085	-0.02185		-3.839		9.85555		-8.2175		0
0.016833	-0.00405		-4.64125		9.8196		-6.68325		-0.5136
0.025167	-0.0049		-4.34645		9.82065		-4.9159		0.1536
0.0335	-0.00235		-3.1336		9.82495		-3.695		0.4561
0.041833	0.0013		-1.99385		9.80565		-2.81135		0.36885
0.050167	0.00035		-1.3886		9.7464		-2.13745		0.2477
0.0585	-0.0017		-0.92255		9.75265		-1.5933		0.1642
0.066833	-0.0031		-0.635		9.87945		-1.1743		0.1133
0.075167	0.0092		-0.4508		9.93		-0.83875		0.07405
0.0835	0.01015		-0.3262		9.97915		-0.4419		0.94645
0.091833	0.0125		-0.2435		9.95315		-0.33535		0.9414
0.100167	0.00675		-0.17315		9.9551		-0.3002		0.9345
0.1085	0.00285		-0.12995		9.95975		-0.25605		0.9216
0.116833	0.0018		-0.1018		9.96235		-0.2295		0.91975
0.125167	0.00335		-0.1046		9.89635		-0.1711		0.93285
0.1335	0.00305		-0.19105		9.88945		-0.14505		0.9322
0.141833	-0.00585		-0.1595		9.98445		-0.11775		0.93185
0.150167	0.00755		-0.1326		10.0676		-0.11405		0.91425
0.1585	0.00885		-0.10545		10.1175		0.1309		0.9102
0.166833	0.01155		-0.0957		10.1161		0.1101		0.90665
0.175167	0.00965		-0.07755		10.1168		0.0412		0.90285
0.1835	0.0116		-0.06615		10.1237		0.0012		0.89025
0.191833	0.00555		-0.06165		10.1342		-0.0259		0.88675
0.200167	0.00455		-0.06015		10.087		-0.0141		0.89365
0.2085	0.00275		-0.07445		10.0725		-0.02905		0.9027
0.216833	-0.0001		-0.0741		10.1318		-0.02945		0.9004
0.225167	0.00145		-0.0749		10.2472		-0.05705		0.88975
0.2335	0.0116		-0.0668		10.2983		0.0551		0.88195
0.241833	0.0167		-0.0666		10.342		0.03835		0.87695
0.250167	0.0159		-0.05945		10.3351		0.00925		0.8724
0.2585	0.01145		-0.05655		10.3455		-0.02105		0.86115
0.266833	0.0085		-0.0518		10.3566		-0.05455		0.8564
0.275167	0.0003		-0.04775		10.3365		-0.0343		0.8597
0.2835	-0.0124		-0.05415		10.3029		-0.04215		0.8719
0.291833	-0.0049		-0.06075		10.335		-0.03025		0.87005
0.300167	-0.00305		-0.06145		10.4759		-0.04765		0.868
0.3085	0.0189		-0.06425		10.5337		0.0548		0.8516
0.316833	0.008		-0.06195		10.6		0.05935		0.8477
0.325167	0.0148		-0.0572		10.5889		0.02895		0.843
0.3335	0.00315		-0.04515		10.6073		-0.0002		0.83375
0.341833	0.0077		-0.04335		10.6224		-0.0196		0.823
0.350167	0.0073		-0.0446		10.6341		-0.0024		0.8217
0.3585	0.0108		-0.04565		10.5884		0.0003		0.8366
0.366833	0.0082		-0.0532		10.6072		0.00385		0.83565
0.375167	0.00025		-0.04935		10.7326		-0.01125		0.8355
0.3835	0.01195		-0.0551		10.8155		0.0514		0.81545
0.391833	0.01935		-0.0554		10.888		0.0797		0.81345
0.400167	0.0146		-0.0574		10.883		0.0494		0.8068
0.4085	0.01445		-0.0443		10.9134		0.01355		0.8044
0.416833	0.0129		-0.0417		10.9316		0.0006		0.7898
0.425167	0.00985		-0.04275		10.9504		0.0082		0.7858
0.4335	0.00825		-0.0422		10.9045		0.01935		0.79545
0.441833	0.00795		-0.0488		10.9059		0.02385		0.79985
0.450167	0.00035		-0.04935		10.9978		0.0207		0.79805
0.4585	0.00825		-0.0483		11.1105		0.04435		0.7849
0.466833	0.01445		-0.0468		11.1717		0.10405		0.77815
0.475167	0.0166		-0.05265		11.2057		0.06995		0.77305
0.4835	0.0135		-0.0456		11.207		0.032		0.7694
0.491833	0.0104		-0.03955		11.2259		0.0163		0.7562
0.500167	0.01225		-0.0397		11.2446		0.01255		0.74995
0.5085	0.0104		-0.03595		11.2125		0.02285		0.7526
0.516833	0.00775		-0.0415		11.1917		0.02875		0.76345
0.525167	0.00155		-0.04605		11.24		0.0384		0.7596
0.5335	0.00505		-0.047				0.02965		0.75665
0.541833	0.0149		-0.05055				0.09615		0.74305
0.550167	0.01465		-0.05275				0.08425		0.7387
0.5585	0.0198		-0.0495				0.03805		0.7326
0.566833	0.01275		-0.04065				0.02855		0.7221
0.575167	0.0103		-0.03895				0.0171		0.71385
0.5835	0.0093		-0.0382				0.0445		0.71405
0.591833	0.00485		-0.0422				0.0422		0.7296
0.600167	0.0042		-0.04235				0.054		0.72585
0.6085	0.00255		-0.04475				0.03455		0.72815
0.616833	0.01445		-0.0486				0.09895		0.70955
0.625167	0.0157		-0.05095				0.09125		0.7069
0.6335	0.0142		-0.05395				0.0585		0.7018
0.641833	0.0118		-0.03865				0.04815		0.69695
0.650167	0.00265		-0.04225				0.02685		0.6847
0.6585	0.00465		-0.0427				0.0549		0.6845
0.666833	0.0055		-0.0427				0.0536		0.69595
0.675167	0.00425		-0.04695				0.0639		0.6956
0.6835	0.001		-0.04945				0.0372		0.7001
0.691833	0.0102		-0.0496				0.1003		0.6835
0.700167	0.01615		-0.0511				0.0959		0.68015
0.7085	0.01775		-0.0555				0.0745		0.67415
0.716833	0.0118		-0.0476				0.05355		0.6704
0.725167	0.00945		-0.04535				0.0334		0.6578
0.7335	0.00605		-0.0444				0.0571		0.6543
0.741833	0.00435		-0.0442				0.05665		0.6622
0.750167	0.00395		-0.04345				0.06565		0.67055
0.7585	0.0023		-0.0489				0.0493		0.67005
0.766833	0.00705		-0.0518				0.09505		0.66455
0.775167	0.0147		-0.05625				0.104		0.6525
0.7835	0.01405		-0.05755				0.08565		0.6491
0.791833	0.0176		-0.05665				0.0589		0.6443
0.800167	0.0134		-0.04855				0.0549		0.63215
0.8085	0.0108		-0.0485				0.09975		0.62715
0.816833	0.0093		-0.04775				0.1144		0.6294
0.825167	0.00655		-0.053				0.1079		0.642
0.8335	0.00415		-0.0552				0.0889		0.63755
0.841833	0.00355		-0.05875				0.15155		0.6402
0.850167	0.0174		-0.0613				0.20605		0.62175
0.8585	0.0195		-0.06465				0.1751		0.6179
0.866833	0.0191		-0.06305				0.1213		0.61325
0.875167	0.01345		-0.0574				0.1023		0.6066
0.8835	0.0196		-0.057				0.09405		0.59205
0.891833	0.0179		-0.0543				0.1079		0.59205
0.900167	0.01205		-0.0569				0.10105		0.60475
0.9085	0.00865		-0.05925				0.10615		0.6037
0.916833	0.0047		-0.06175				0.0873		0.60645
0.925167	0.01515		-0.06935				0.1305		0.58945
0.9335	0.01555		-0.071				0.10995		0.5835
0.941833	0.01625		-0.0693				0.07805		0.5783
0.950167	0.0126		-0.0627				0.073		0.5749
0.9585	0.01695		-0.05965				0.0624		0.5614
0.966833	0.01435		-0.06075				0.0912		0.55815
0.975167	0.00975		-0.0618				0.08825		0.56505
0.9835	0.0091		-0.0607				0.1		0.5696
0.991833	0.0045		-0.0618				0.07525		0.57075
1.00017	0.01035		-0.066				0.1181		0.561
1.0085	0.0197		-0.0705				0.1063		0.54995
1.01683	0.02145		-0.0771				0.07865		0.5477
1.02517	0.01965		-0.0645				0.07425		0.5434
1.0335	0.01715		-0.0694				0.06105		0.53135
1.04183	0.01355		-0.06625				0.0926		0.5262
1.05017	0.01275		-0.06745				0.09355		0.52895
1.0585	0.0108		-0.06835				0.1052		0.5437
1.06683	0.00525		-0.0712				0.0857		0.5391
1.07517	0.00675		-0.0755				0.1264		0.53595
1.0835	0.01755		-0.0757				0.12035		0.51895
1.09183	0.0165		-0.07975				0.1029		0.517
1.10017	0.0221		-0.076				0.0772		0.51245
1.1085	0.01525		-0.07635				0.0679		0.5064
1.11683	0.01735		-0.06945				0.09025		0.4956
1.12517	0.0125		-0.0624				0.0996		0.494
1.1335	0.01145		-0.0757				0.1127		0.50925
1.14183	0.00985		-0.0736				0.0892		0.5075
1.15017	0.0073		-0.07875				0.1071		0.51015
1.1585	0.01865		-0.08725				0.1171		0.4914
1.16683	0.0178		-0.08495				0.10235		0.4882
1.17517	0.02085		-0.0854				0.0821		0.48425
1.1835	0.01675		-0.0756				0.0769		0.4792
1.19183	0.01405		-0.07905				0.0922		0.4664
1.20017	0.01235		-0.07575				0.1063		0.46535
1.2085	0.0148		-0.0816				0.10505		0.47345
1.21683	0.01095		-0.08275				0.10835		0.47795
1.22517	0.0087		-0.08425				0.1054		0.47705
1.2335	0.0162		-0.08855				0.11755		0.46485
1.24183	0.0208		-0.0918				0.11035		0.45695
1.25017	0.02265		-0.0944				0.07495		0.45405
1.2585	0.02185		-0.0885				0.0765		0.4505
1.26683	0.02115		-0.087				0.0872		0.43715
1.27517	0.01885		-0.08315				0.1101		0.43485
1.2835	0.01655		-0.08935				0.1119		0.4402
1.29183	0.0143		-0.09175				0.12495		0.45065
1.30017	0.00535		-0.0936				0.10695		0.44745
1.3085	-0.00205		-0.0965				0.12075		0.446
1.31683	-0.02995		-0.09985				0.1139		0.43315
1.32517	-0.11445		-0.1024				0.08635		0.4268
1.3335	-0.26315		-0.09635				0.08795		0.424
1.34183	-0.4884		-0.0947				0.07265		0.41455
1.35017	-0.77025		-0.0929				0.0844		0.408
1.3585	-1.08905		-0.0944				0.01605		0.4082
1.36683	-1.4117		-0.0966				-0.1204		0.42405
1.37517	-1.71065		-0.12065				-0.3635		0.42195
1.3835	-1.96365		-0.0953				-0.64205		0.4256
1.39183	-2.1634		-0.1026				-0.9636		0.40605
1.40017	-2.32315		-0.10745				-1.28225		0.4029
1.4085	-2.42745		-0.1104				-1.56665		0.39925
1.41683	-2.477		-0.1175				-1.7702		0.3957
1.42517	-2.46405		-0.16185				-1.8173		0.38535
1.4335	-2.38715		-0.26445				-1.73155		0.3868
1.44183	-2.2547		-0.45555				-1.44645		0.3958
1.45017	-2.07835		-0.721				-1.0509		0.39925
1.4585							-0.59495		0.40155
1.46683							-0.1892		0.3869
1.47517							0.14095		0.38195
1.4835							0.43765		0.38055
1.49183							0.8307		0.379
1.50017							1.4168		0.36875
1.5085							2.23785		0.36715
1.51683							3.3034		0.37465
1.52517							4.58155		0.38525
1.5335							6.01945		0.3869
1.54183									0.3826
1.55017									0.3741
1.5585									0.37255
1.56683									0.3737
1.57517									0.3635
1.5835									0.3615
1.59183									0.3667
1.60017									0.3846
1.6085									0.3836
1.61683									0.3903
1.62517									0.3719
1.6335									0.37325
1.64183									0.37195
1.65017									0.36905
1.6585									0.3598
1.66683									0.36085
1.67517									0.3756
1.6835									0.37835
1.69183									0.3804
1.70017									0.3635
1.7085									0.3575
1.71683									0.35765
1.72517									0.35395
1.7335									0.34235
1.74183									0.33675
1.75017									0.34405
1.7585									0.3492
1.76683									0.3486
1.77517									0.33725
1.7835									0.32615
1.79183									0.3232
1.80017									0.3196
1.8085									0.3073
1.81683									0.2973
1.82517									0.2997
1.8335									0.31105
1.84183									0.30835
1.85017									0.3094
1.8585									0.2906
1.86683									0.2845
1.87517									0.28115
1.8835									0.272
1.89183									0.2637
1.90017									0.2634
1.9085									0.27725
1.91683									0.2772
1.92517									0.2759
1.9335									0.25825
1.94183									0.25455
1.95017									0.2522
1.9585									0.2472
1.96683									0.2372
1.97517									0.2335
1.9835									0.2435
1.99183									0.24915
2.00017									0.2479
2.0085									0.2379
2.01683									0.23175
2.02517									0.22895
2.0335									0.22445
2.04183									0.2136
2.05017									0.2099
2.0585									0.21465
2.06683									0.2255
2.07517									0.2251
2.0835									0.22335
2.09183									0.20895
2.10017									0.2079
2.1085									0.2033
2.11683									0.19515
2.12517									0.1895
2.1335									0.18885
2.14183									0.20635
2.15017									0.2046
2.1585									0.20755
2.16683									0.18995
2.17517									0.1888
2.1835									0.1846
2.19183									0.1809
2.20017									0.1692
2.2085									0.16955
2.21683									0.182
2.22517									0.18625
2.2335									0.18585
2.24183									0.17385
2.25017									0.17345
2.2585									0.168
2.26683									0.16335
2.27517									0.15085
2.2835									142.805
2.29183									138.363
2.30017									134.157
2.3085									130.055
2.31683									126.124
2.32517									122.411
2.3335									118.868
2.34183									115.434
2.35017									112.184
2.3585									109.337
2.36683									106.579
2.37517									104.019
2.3835									101.661
2.39183									99.5991
2.40017									97.8841
2.4085									96.5181
2.41683									95.5123
2.42517									94.8313
2.4335									94.7151
2.44183									94.9628
2.45017									95.4442
2.4585									96.1939
2.46683									97.1703
2.47517									98.343
2.4835									99.632
2.49183									101.037
2.50017									102.401
2.5085									103.872
2.51683									105.455
2.52517									106.735
2.5335									107.854
2.54183									108.673
2.55017									109.284
2.5585									109.662
2.56683									109.768
2.57517									109.579
2.5835									109.191
2.59183									108.79
2.60017									107.985
2.6085									106.938
2.61683									105.569
2.62517									103.996
2.6335									102.293
2.64183									100.419
2.65017									98.3704
2.6585									96.217
2.66683									94.1534
2.67517									91.9234
2.6835									89.5907
2.69183									87.1619
2.70017									84.6697
2.7085									82.1717
2.71683									79.6736
2.72517									77.1812
2.7335									74.6627
2.74183									72.319
2.75017									70.0688
2.7585									67.772
2.76683									65.5379
2.77517									63.2627
2.7835									61.1146
2.79183									59.0471
2.80017									57.0518
2.8085									55.0773
2.81683									53.2867
2.82517									51.6921
2.8335									50.0716
2.84183									48.5505
2.85017									47.0067
2.8585									45.5795
2.86683									44.2376
2.87517									42.9634
2.8835									41.7068
2.89183									40.5873
2.90017									39.6628
2.9085									38.7325
2.91683									37.8548
2.92517									36.959
2.9335									36.1406
2.94183									35.354
2.95017									34.6141
2.9585									33.858
2.96683					19.6705				33.1755
2.97517					19.6302				32.6259
2.9835					19.6088				32.1125
2.99183					19.6095				31.5904
3.00017					19.6032				31.057
3.0085					19.719				30.5054
3.01683					20.0342				29.9887
3.02517					20.4347				29.4944
3.0335					20.9789				28.9733
3.04183					21.6364				28.466
3.05017					22.5184				28.0603
3.0585					23.6407				27.751
3.06683					24.9992				27.3667
3.07517					26.5397				27.0041
3.0835					28.3266				26.5628
3.09183					30.3565				26.1649
3.10017					32.5124				25.7768
3.1085					34.6179				25.3758
3.11683					36.5969				24.9447
3.12517					38.3372				24.593
3.1335					39.8037				24.3815
3.14183					40.9077				24.0926
3.15017					41.5909				23.8276
3.1585					41.8675				23.4763
3.16683					41.8418				23.1719
3.17517					41.585				22.8699
3.1835					40.9675				22.5804
3.19183					40.1601				22.2332
3.20017					39.1301				21.9517
3.2085					38.0738				21.7861
3.21683					36.9958				21.6184
3.22517					35.9457				21.4298
3.2335					34.9135				21.1953
3.24183					34.0084				20.9459
3.25017					33.2944				20.7288
3.2585					32.5739				20.5191
3.26683					31.9181				20.2508
3.27517					31.234				20.018
3.2835					30.6178				19.8697
3.29183					30.0696				19.7818
3.30017					29.566				19.6242
3.3085					29.0564				19.4685
3.31683					28.6739				19.244
3.32517					28.4767				19.0383
3.3335					28.3811				18.8419
3.34183					28.3756				18.6155
3.35017					28.4714				18.365
3.3585					28.7098				18.1886
3.36683					29.1395				18.1227
3.37517					29.7769				17.9766
3.3835					30.5736				17.8398
3.39183					31.6059				17.6054
3.40017					32.9288				17.4043
3.4085					34.5266				17.2139
3.41683					36.2435				17.0223
3.42517					38.1121				16.7642
3.4335					39.9946				16.5805
3.44183					41.9474				16.5049
3.45017					43.8846				16.3949
3.4585					45.7213				16.2783
3.46683					47.3818				16.0948
3.47517					48.9196				16.1977
3.4835					50.3442				16.0588
3.49183					51.4054				15.8865
3.50017					52.199				15.6845
3.5085					52.6057				15.5453
3.51683					52.7463				15.5023
3.52517					52.6835				15.4895
3.5335					52.4215				15.4324
3.54183					51.9417				15.3512
3.55017					51.3792				15.2356
3.5585					50.8795				15.1307
3.56683					50.2761				15.0337
3.57517					49.6112				14.8919
3.5835					48.8706				14.761
3.59183					48.1112				14.6943
3.60017					47.3903				14.7169
3.6085					46.6777				14.6659
3.61683					45.946				14.622
3.62517					45.2298				14.5002
3.6335					44.6401				14.4103
3.64183					44.1083				14.3215
3.65017					43.5336				14.221
3.6585					42.9803				14.0749
3.66683					42.3953				13.9969
3.67517					41.8838				14.0244
3.6835					41.4266				13.996
3.69183					40.9942				13.9694
3.70017					40.5683				13.869
3.7085					40.2607				13.7848
3.71683					40.0833				13.7054
3.72517					39.821				13.6358
3.7335					39.5633				13.4963
3.74183					39.1873				13.4136
3.75017					38.8115				13.42
3.7585					38.4168				13.4263
3.76683					37.9759				13.4077
3.77517					37.4652				13.3368
3.7835					36.9972				13.2619
3.79183					36.637				13.1922
3.80017					36.2179				13.1333
3.8085					35.8127				13.0163
3.81683					35.3536				12.933
3.82517					34.9437				12.9139
3.8335					34.5777				12.9549
3.84183					34.2519				12.9324
3.85017					33.9153				12.9126
3.8585					33.6596				12.8192
3.86683					33.5534				12.7563
3.87517					33.4914				12.6924
3.8835					33.4045				12.6189
3.89183					33.2956				12.5114
3.90017					33.1492				12.4666
3.9085					33.0207				12.5238
3.91683					32.8693				12.5067
3.92517					32.6557				12.5053
3.9335					32.4085				12.419
3.94183					32.1995				12.3622
3.95017					32.0218				12.3049
3.9585					31.7215				12.2486
3.96683					31.381				12.1271
3.97517					30.9095				12.0769
3.9835					30.4412				12.1116
3.99183					29.9276				12.125
4.00017					29.3664				12.1246
4.0085					28.7491				12.0642
4.01683					28.1837				12.0275
4.02517					27.7198				11.9767
4.0335					27.1695				11.9327
4.04183					26.6395				11.834
4.05017					26.0084				11.78
4.0585					25.422				11.8026
4.06683					24.834				11.8625
4.07517					24.2489				11.8666
4.0835					23.6173				11.8625
4.09183					23.0664				11.8194
4.10017					22.6389				11.7987
4.1085					22.213				11.7745
4.11683					21.7916				11.7193
4.12517					21.3342				11.6711
4.1335					20.9107				11.6879
4.14183					20.5251				11.7904
4.15017					20.1719				11.8204
4.1585					19.7983				11.8686
4.16683					19.4957				11.8303
4.17517					19.3084				11.8285
4.1835					19.2035				11.8327
4.19183					19.0791				11.8195
4.20017					18.9836				11.7591
4.2085					18.8438				11.7643
4.21683					18.7676				11.8691
4.22517					18.7182				11.9193
4.2335					18.6526				11.9694
4.24183					18.5948				11.9375
4.25017					18.6119		1.08175		11.9332
4.2585					18.7405		1.12555		11.9184
4.26683					18.7962		1.2253		11.9038
4.27517					18.872		1.40455		11.8263
4.2835					18.8464		1.6391		11.7939
4.29183					18.8561		1.9528		11.8413
4.30017					18.8697		2.3547		11.8873
4.3085					18.8794		2.88735		11.8956
4.31683					18.8605		3.5484		11.8667
4.32517					18.932		4.36145		11.8089
4.3335					19.1787		5.28855		11.7669
4.34183					19.4653		6.3693		11.7196
4.35017					19.8797		7.56725		11.6271
4.3585					20.4303		8.85825		11.555
4.36683					21.2729		1.08175		11.5479
4.37517					22.521		1.12555		11.5941
4.3835					24.2866		1.2253		11.5746
4.39183					26.6837		1.40455		11.564
4.40017					29.9992		1.6391		11.4771
4.4085					34.5348		1.9528		11.4212
4.41683					40.4542		2.3547		11.3673
4.42517					47.9169		2.88735		11.2929
4.4335					57.1993		3.5484		11.1964
4.44183					68.4375		4.36145		11.1562
4.45017					81.7966		5.28855		11.2177
4.4585					97.2703		6.3693		11.2072
4.46683					114.795		1.08175		11.2167
4.47517					133.938		1.12555		11.1398
4.4835					154.562		1.2253		11.0994
4.49183					176.345		1.40455		11.0509
4.50017					198.223		1.6391		11.0079
4.5085					219.723		1.9528		10.9011
4.51683					240.173		2.3547		10.8599
4.52517					259.067		2.88735		10.9078
4.5335	1.285		4.13575		275.86		3.5484		10.93
4.54183	1.9748		4.0491		290.32		4.36145		10.9375
4.55017	3.0279		3.9733		302.058		5.28855		10.8897
4.5585	4.5942		3.89965		311.283		6.3693		10.8493
4.56683	6.89265		3.8287		318.317				10.8122
4.57517	10.1418		3.76445		322.449				10.7758
4.5835	14.6317		3.70825		324.148				10.6868
4.59183	20.6795		3.644		323.535				10.628
4.60017	28.5974		3.5848		321.001				10.6474
4.6085	38.7012		3.51875		316.792				10.6918
4.61683	51.2757		3.4533		311.228				10.6989
4.62517	66.5315		3.39695		304.54				10.6816
4.6335	84.4058		3.33575		296.94				10.6148
4.64183	104.949		3.26925		289.213				10.577
4.65017	127.822		3.21265		280.706				10.5384
4.6585	152.328		3.1662		271.763				10.4664
4.66683	177.707		3.1113		262.551				10.3934
4.67517	203.463		3.0578		253.042				10.3764
4.6835	228.141		3.0048		243.727				10.4438
4.69183	250.834		2.9504		234.508				10.4434
4.70017	270.822		2.9007		225.5				10.4573
4.7085	286.627		2.84945		216.419				10.3809
4.71683	298.59		2.79945		207.928				10.3455
4.72517	306.135		2.7545		199.774				10.3082
4.7335	308.822		2.7135		191.793				10.2588
4.74183	306.946		2.67685		184.207				10.1642
4.75017	300.7		2.63555		176.964				10.1318
4.7585	290.923		2.5961		170.17				10.2025
4.76683	278.164		2.55285		163.847				10.2139
4.77517	263.373		2.5145		157.99				10.2362
4.7835	246.769		2.47525		152.417				10.1789
4.79183	229.526		2.43795		147.36				10.1465
4.80017	212.188		2.3991		142.805				10.1197
4.8085	194.838		2.36635		138.363				10.091
4.81683	178.196		2.33945		134.157				9.996
4.82517	162.571		2.3058		130.055				9.96055
4.8335	148.266		2.27475		126.124				10.0039
4.84183	135.407		2.2389		122.411				10.0559
4.85017	124.192		2.20125		118.868				10.0671
4.8585	114.669		2.17015		115.434				10.0538
4.86683	106.664		2.13915		112.184				10.0061
4.87517	100.475		2.11055		109.337				9.983
4.8835	95.7342		2.08525		106.579				9.96485
4.89183	92.3358		2.06525		104.019				9.90375
4.90017	90.2096		2.0395		101.661				9.85275
4.9085	89.1374		2.0221		99.5991				9.87335
4.91683	89.0108		1.991		97.8841				9.9519
4.92517	89.6466		1.96425		96.5181				9.96385
4.9335	90.8896		1.93705		95.5123				9.9932
4.94183	92.2585		1.9133		94.8313				9.93925
4.95017	93.8925		1.885		94.7151				9.91705
4.9585	95.5804		1.85925		94.9628				9.90935
4.96683	96.8595		1.8515		95.4442				9.8691
4.97517	97.7936		1.82585		96.1939				9.80485
4.9835	98.2447		1.8042		97.1703				9.8016
4.99183	98.1636		1.78035		98.343				-0.23535
5.00017	97.5063		1.7524		99.632				-0.23595
5.0085	96.4029		1.72945		101.037				-0.22085
5.01683	94.6548		1.69995		102.401				-0.22445
5.02517	92.4473		1.6762		103.872				-0.2235
5.0335	89.9584		1.64495		105.455				-0.24
5.04183	86.9505		1.62845		106.735				-0.24755
5.05017	83.6006		1.60985		107.854				-0.25025
5.0585	79.9363		1.586		108.673				-0.25295
5.06683	76.0751		1.56735		109.284				-0.2663
5.07517	72.1021		1.5424		109.662				-0.26965
5.0835	68.0538		1.51815		109.768				-0.26285
5.09183	63.9909		1.48875		109.579				-0.2573
5.10017	59.9329		1.4689		109.191				-0.25925
5.1085	56.0321		1.44445		108.79				-0.2696
5.11683	52.1255		1.43165		107.985				-0.2786
5.12517	48.3401		1.414		106.938				-0.2817
5.1335	44.6963		1.39265		105.569				-0.286
5.14183	41.5073		1.37945		103.996				-0.2983
5.15017	38.3717		1.35595		102.293				-0.30275
5.1585	35.3566		1.33835		100.419				-0.30015
5.16683	32.5744		1.3222		98.3704				-0.28755
5.17517	29.9473		1.3029		96.217				-0.28845
5.1835	27.5753		1.28835		94.1534				-0.2895
5.19183	25.3562		1.2778		91.9234				-0.30305
5.20017	23.3069		1.2815		89.5907				-0.30525
5.2085	21.421		1.27345		87.1619				-0.30735
5.21683	19.6852		1.27085		84.6697				-0.31525
5.22517	18.1078		1.2635		82.1717				-0.32075
5.2335	16.6729		1.25985		79.6736				-0.31915
5.24183	15.3766		1.2548		77.1812				-0.30235
5.25017	14.1758		1.2491		74.6627				-0.3009
5.2585	13.1134		1.24775		72.319				-0.29685
5.26683	12.1611		1.24725		70.0688				-0.31355
5.27517	11.2766		1.25485		67.772				-0.31375
5.2835	10.4755		1.2573		65.5379				-0.31215
5.29183	9.73465		1.25595		63.2627				-0.3142
5.30017	9.07015		1.25725		61.1146				-0.32355
5.3085	8.4752		1.24935		59.0471				-0.3224
5.31683	7.92865		1.2421		57.0518				-0.30995
5.32517	7.42735		1.23665		55.0773				-0.30175
5.3335	6.97405		1.22515		53.2867				-0.29705
5.34183	6.5835		1.2159		51.6921				-0.30425
5.35017	6.2038		1.20895		50.0716				-0.30945
5.3585	5.85955		1.19885		48.5505				-0.30765
5.36683	5.5326		1.1882		47.0067				-0.30645
5.37517	5.2341		1.173		45.5795				-0.3142
5.3835	4.9607		1.1555		44.2376				-0.3155
5.39183	4.71395		1.1348		42.9634				-0.3047
5.40017	4.4844		1.1173		41.7068				-0.2971
5.4085	4.27125		1.0965		40.5873				-0.2965
5.41683	4.0866		1.0742		39.6628				-0.2978
5.42517	3.913		1.05635		38.7325				-0.3028
5.4335	3.7485		1.04895		37.8548				-0.30435
5.44183	3.58915		1.028		36.959				-0.3031
5.45017	3.4446		1.0122		36.1406				-0.31195
5.4585	3.30815		0.9937		35.354				-0.31815
5.46683	3.1791		0.97445		34.6141				-0.3161
5.47517	3.0612		0.9531		33.858				-0.30445
5.4835	2.9402		0.93075		33.1755				-0.30875
5.49183	2.84595		0.9171		32.6259				-0.3087
5.50017	2.7617		0.896		32.1125				-0.3177
5.5085	2.67215		0.89245		31.5904				-0.32365
5.51683	2.5812		0.874		31.057				-0.32515
5.52517	2.4965		0.86195		30.5054				-0.33225
5.5335	2.4163		0.84835		29.9887				-0.34
5.54183	2.33995		0.83055		29.4944				-0.34655
5.55017	2.26895		0.81505		28.9733				-0.3385
5.5585	2.19485		0.7961		28.466				-0.34355
5.56683	2.13135		0.7885		28.0603				-0.34815
5.57517	2.08595		0.76635		27.751				-0.3569
5.5835	2.02465		0.7682		27.3667				-0.3665
5.59183	1.9718		0.75165		27.0041				-0.3688
5.60017	1.9093		0.7491		26.5628				-0.3755
5.6085	1.85475		0.73705		26.1649				-0.3827
5.61683	1.80265		0.72475		25.7768				-0.39115
5.62517	1.74675		0.71025		25.3758				-0.38955
5.6335	1.6953		0.7048		24.9447				-0.39335
5.64183	1.64925		0.69645		24.593				-0.39905
5.65017	1.6191		0.68575		24.3815				-0.4034
5.6585	1.57815		0.69295		24.0926				-0.41305
5.66683	1.5406		0.68975		23.8276				-0.41575
5.67517	1.4932		0.6867		23.4763				-0.4222
5.6835	1.44795		0.68685		23.1719				-0.431
5.69183	1.4069		0.68275		22.8699				-0.4362
5.70017	1.372		0.6787		22.5804				-0.44115
5.7085	1.33375		0.676		22.2332				-0.43935
5.71683	1.29305		0.67025		21.9517				-0.44445
5.72517	1.2656		0.66415		21.7861				-0.447
5.7335	1.2386		0.6638		21.6184				-0.4547
5.74183	1.2033		0.66515		21.4298				-0.45955
5.75017	1.16475		0.6649		21.1953				-0.46245
5.7585	1.13005		0.6588		20.9459				-0.46975
5.76683	1.0942		0.64725		20.7288				-0.4768
5.77517	1.06195		0.6342		20.5191				-0.4775
5.7835	1.0276		0.6216		20.2508				-0.4729
5.79183	0.9878		0.6131		20.018				-0.4783
5.80017	0.9599		0.59965		19.8697				-0.47945
5.8085	0.94175		0.58715		19.7818				-0.4858
5.81683	0.9159		0.5844		19.6242				-0.48955
5.82517	0.88325		0.5734		19.4685				-0.4907
5.8335	0.85115		0.56225		19.244				-0.4969
5.84183	0.81715		0.5504		19.0383				-0.50255
5.85017	0.7871		0.5386		18.8419				-0.50575
5.8585	0.7603		0.5282		18.6155				-0.5047
5.86683	0.72815		0.5112		18.365				-0.5038
5.87517	0.7022		0.4984		18.1886				-0.5053
5.8835	0.691		0.4855		18.1227				-0.50905
5.89183	0.66685		0.48245		17.9766				-0.5128
5.90017	0.64455		0.47415		17.8398				-0.51465
5.9085	0.61585		0.4722		17.6054				-0.5165
5.91683	0.5912		0.4556		17.4043				-0.5233
5.92517	0.56675		0.44535		17.2139				-0.5265
5.9335	0.5425		0.43565		17.0223				-0.5225
5.94183	0.51925		0.4245		16.7642				-0.51925
5.95017	0.49495		0.4191		16.5805				-0.5201
5.9585	0.48715		0.4119		16.5049				-0.5221
5.96683	0.469		0.40835		16.3949				-0.52655
5.97517	0.45115		0.4077		16.2783				-0.52845
5.9835	0.427		0.40225		16.0948				-0.53125
5.99183	0.40605		0.39925		16.1977				-0.53335
6.00017	0.3831		0.39355		16.0588				-0.53875
6.0085	0.36745		0.38585		15.8865		10.164		-0.53935
6.01683	0.34785		0.3765		15.6845		11.4568		-0.53085
6.02517	0.3227		0.37035		15.5453		12.6823		-0.5325
6.0335	0.3123		0.3648		15.5023		13.8192		-0.53285
6.04183	0.30455		0.36305		15.4895		14.8544		-0.539
6.05017	0.28715		0.3652		15.4324		15.7231		-0.54075
6.0585	0.27235		0.3606		15.3512		16.4748		-0.54295
6.06683	0.25135		0.35815		15.2356		17.0692		-0.5448
6.07517	0.22985		0.35095		15.1307		17.5722		-0.54745
6.0835	0.21495		0.34305		15.0337		17.8928		-0.5513
6.09183	0.19755		0.33185		14.8919		18.1144		-0.5463
6.10017	0.1767		0.32505		14.761		18.1965		-0.54555
6.1085	0.161		0.31845		14.6943		18.2149		-0.5481
6.11683	0.15795		0.31105		14.7169		18.1687		-0.54925
6.12517	0.1433		0.3157		14.6659		18.0609		-0.5526
6.1335	0.13125		0.3054		14.622		17.9227		-0.5569
6.14183	0.10955		0.30525		14.5002		17.7639		-0.5579
6.15017	0.09325		0.2945		14.4103		17.6314		-0.5637
6.1585	0.07535		0.28825		14.3215		17.4517		-0.56715
6.16683	0.05985		0.2808		14.221		17.2777		-0.56535
6.17517	0.0433		0.27145		14.0749		17.0749		-0.5598
6.1835	0.0291		0.26		13.9969		16.8984		-0.5643
6.19183	0.0282		0.25295		14.0244		16.7071		-0.56615
6.20017	0.0132		0.25425		13.996		16.5268		-0.57305
6.2085	0.00215		0.2498		13.9694		16.3404		-0.57485
6.21683	-0.01325		0.24715		13.869		16.1795		-0.5778
6.22517	-0.0266		0.2405		13.7848		16.058		-0.58475
6.2335	-0.04335		0.23435		13.7054		15.9281		-0.58965
6.24183	-0.0579		0.22565		13.6358		15.783		-0.58865
6.25017	-0.07075		0.21865		13.4963		15.6325		-0.5841
6.2585	-0.09275		0.2103		13.4136		15.4852		-0.58795
6.26683	-0.09395		0.2017		13.42		15.3342		-0.5904
6.27517	-0.0998		0.20155		13.4263		15.183		-0.59735
6.2835	-0.11055		0.1985		13.4077		15.0029		-0.60115
6.29183	-0.1244		0.19885		13.3368		14.8485		-0.60655
6.30017	-0.1364		0.1941		13.2619		14.7042		-0.6106
6.3085	-0.153		0.1863		13.1922		14.5652		-0.61755
6.31683	-0.16455		0.17845		13.1333		14.3935		-0.62315
6.32517	-0.17895		0.1746		13.0163		14.2215		-0.61705
6.3335	-0.194		0.1632		12.933		14.0112		-0.6223
6.34183	-0.20235		0.156		12.9139		13.8172		-0.62875
6.35017	-0.2022		0.15065		12.9549		13.6262		-0.63775
6.3585	-0.21075		0.15825		12.9324		13.4102		-0.6436
6.36683	-0.2214		0.1538		12.9126		13.2311		-0.649
6.37517	-0.2364		0.1467		12.8192		13.0483		-0.65565
6.3835	-0.2505		0.1447		12.7563		12.9032		-0.666
6.39183	-0.2612		0.13405		12.6924		12.7218		-0.67415
6.40017	-0.2703		0.12855		12.6189		12.557		-0.67585
6.4085	-0.28305		0.11965		12.5114		12.362		-0.6805
6.41683	-0.29345		0.1156		12.4666		12.1776		-0.6884
6.42517	-0.2921		0.1085		12.5238		12.0061		-0.69595
6.4335	-0.2976		0.113		12.5067		11.8313		-0.7077
6.44183	-0.3057		0.10805		12.5053		11.6653		-0.71695
6.45017	-0.31905		0.104		12.419		11.5153		-0.7266
6.4585	-0.3291		0.09705		12.3622		11.4058		-0.7404
6.46683	-0.34195		0.0917		12.3049		11.2724		-0.75405
6.47517	-0.3488		0.08885		12.2486		11.2712		-0.7583
6.4835	-0.357		0.0808		12.1271		11.0169		-0.76255
6.49183	-0.3718		0.07675		12.0769		10.9093		-0.7757
6.50017	-0.3688		0.0659		12.1116		10.804		-0.78695
6.5085	-0.37115		0.0681		12.125		10.693		-0.80285
6.51683	-0.3762		0.0649		12.1246		10.5818		-0.8154
6.52517	-0.38635		0.06095		12.0642		10.4855		-0.83055
6.5335	-0.397		0.05355		12.0275		10.4266		-0.8459
6.54183	-0.40325		0.04775		11.9767		10.3468		-0.86505
6.55017	-0.41735		0.03805		11.9327		10.2552		-0.8771
6.5585	-0.42455		0.03295		11.834		10.1405		-0.88495
6.56683	-0.4374		0.02435		11.78		10.0239		-0.90265
6.57517	-0.43915		0.01585		11.8026		9.8974		-0.9175
6.5835	-0.43915		0.0154		11.8625		9.76435		-0.93995
6.59183	-0.4455		0.01335		11.8666		9.6108		-0.9569
6.60017	-0.45705		0.0108		11.8625		9.4795		-0.9778
6.6085	-0.45755		0.0091		11.8194		9.35175		-0.99785
6.61683	-0.4735		0.00525		11.7987		9.23215		-1.02265
6.62517	-0.47615		0.00125		11.7745		9.09585		-1.0438
6.6335	-0.4866		-0.0077		11.7193		8.95505		-1.0586
6.64183	-0.4998		-0.01155		11.6711		8.7971		-1.0778
6.65017	-0.5039		-0.01605		11.6879		8.65015		-1.0999
6.6585	-0.4998		-0.018		11.7904		8.50995		-1.127
6.66683	-0.50615		-0.01055		11.8204		8.35115		-1.15235
6.67517	-0.5115		-0.0094		11.8686		8.2211		-1.1783
6.6835	-0.52195		-0.01395		11.8303		8.10605		-1.20095
6.69183	-0.53165		-0.0172		11.8285		8.0212		-1.233
6.70017	-0.53865		-0.01985		11.8327		7.9153		-1.26325
6.7085	-0.5478		-0.0222		11.8195		7.8145		-1.28645
6.71683	-0.55455		-0.02785		11.7591		7.69675		-1.3088
6.72517	-0.56395		-0.02905		11.7643		7.58445		-1.3398
6.7335	-0.55975		-0.03215		11.8691		7.4811		-1.36855
6.74183	-0.56195		-0.0256		11.9193		7.3792		-1.4043
6.75017	-0.56745		-0.0223		11.9694		7.28325		-1.43425
6.7585	-0.57675		-0.02565		11.9375		7.1883		-1.46685
6.76683	-0.58645		-0.0237		11.9332		7.14305		-1.50305
6.77517	-0.5893		-0.02885		11.9184		7.0616		-1.53995
6.7835	-0.59935		-0.03085		11.9038		6.9894		-1.5712
6.79183	-0.60665		-0.039		11.8263		6.89655		-1.5972
6.80017	-0.6171		-0.0395		11.7939		6.8121		-1.637
6.8085	-0.61555		-0.04635		11.8413		6.72685		-1.67185
6.81683	-0.61535		-0.0381		11.8873		6.6553		-1.7124
6.82517	-0.6167		-0.03925		11.8956		6.57055		-1.7531
6.8335	-0.62315		-0.04265		11.8667		6.5005		-1.79305
6.84183	-0.63495		-0.04065		11.8089		6.47105		-1.8308
6.85017	-0.63915		-0.04775		11.7669		6.42535		-1.8757
6.8585	-0.64575		-0.05055		11.7196		6.3788		-1.91755
6.86683	-0.6503		-0.05515		11.6271		6.31075		-1.95505
6.87517	-0.66175		-0.0569		11.555		6.2555		-1.9974
6.8835	-0.66525		-0.06655		11.5479		6.202		-2.0409
6.89183	-0.6559		-0.0646		11.5941		6.15565		-2.0865
6.90017	-0.66		-0.0617		11.5746		6.09135		-2.13595
6.9085	-0.6624		-0.06355		11.564		6.07015		-2.1812
6.91683	-0.6726		-0.06285		11.4771		6.0673		-2.22795
6.92517	-0.68015		-0.0694		11.4212		6.0727		-2.2802
6.9335	-0.68505		-0.07815		11.3673		6.066		-2.3323
6.94183	-0.68975		-0.08425		11.2929		6.0601		-2.37745
6.95017	-0.69845		-0.09045		11.1964		6.03725		-2.42265
6.9585	-0.7036		-0.0883		11.1562		6.03175		-2.47345
6.96683	-0.6975		-0.0902		11.2177		6.01445		-2.5235
6.97517	-0.699		-0.08355		11.2072		5.98355		-2.5771
6.9835	-0.70055		-0.08655		11.2167		5.96485		-2.62755
6.99183	-0.7125		-0.08665		11.1398		5.9543		-2.6783
7.00017	-0.71295		-0.09065		11.0994		5.9682		-2.7325
7.0085	-0.722		-0.0946		11.0509		5.94285		-2.78385
7.01683	-0.72305		-0.09955		11.0079		5.9181		-2.83005
7.02517	-0.73025		-0.1054		10.9011		5.85065		-2.87095
7.0335	-0.7394		-0.10805		10.8599		5.79825		-2.92035
7.04183	-0.7323		-0.1132		10.9078		5.7373		-2.9676
7.05017	-0.7331		-0.1061		10.93		5.66645		-3.01445
7.0585	-0.7346		-0.1073		10.9375		5.5975		-3.05945
7.06683	-0.7417		-0.1057		10.8897		5.5283		-3.10175
7.07517	-0.74745		-0.10695		10.8493		5.50685		-3.1399
7.0835	-0.7506		-0.1047		10.8122		5.4484		-3.18285
7.09183	-0.7556		-0.11015		10.7758		5.4045		-3.216
7.10017	-0.7594		-0.11895		10.6868		5.3259		-3.24035
7.1085	-0.76965		-0.1193		10.628		5.2761		-3.269
7.11683	-0.7697		-0.12635		10.6474		5.22705		-3.29485
7.12517	-0.7631		-0.1184		10.6918		5.17285		-3.3221
7.1335	-0.7634		-0.11935		10.6989		5.12725		-3.34085
7.14183	-0.767		-0.1212		10.6816		5.0907		-3.35685
7.15017	-0.7759		-0.11935		10.6148		5.0991		-3.36795
7.1585	-0.77865		-0.1208		10.577		5.1017		-3.3839
7.16683	-0.7857		-0.1199		10.5384		5.10585		-3.392
7.17517	-0.7915		-0.1297		10.4664		5.08965		-3.3863
7.1835	-0.7961		-0.1302		10.3934		5.09745		-3.38345
7.19183	-0.7989		-0.1325		10.3764		5.1028		-3.3785
7.20017	-0.79025		-0.1338		10.4438		5.10575		-3.3723
7.2085	-0.7931		-0.12305		10.4434		5.1029		-3.36455
7.21683	-0.7941		-0.12005		10.4573		5.13205		-3.351
7.22517	-0.8004		-0.1229		10.3809		5.17635		-3.3318
7.2335	-0.80745		-0.1202		10.3455		5.22035		-3.3174
7.24183	-0.81535		-0.12385		10.3082		5.23125		-3.2961
7.25017	-0.8165		-0.1242		10.2588		5.2513		-3.2657
7.2585	-0.82055		-0.12735		10.1642		5.22095		-3.23005
7.26683	-0.82585		-0.12555		10.1318		5.20375		-3.1993
7.27517	-0.8188		-0.12865		10.2025		5.17715		-3.16125
7.2835	-0.815		-0.11745		10.2139		5.12635		-3.1271
7.29183	-0.8156		-0.11355		10.2362		5.0946		-3.0859
7.30017	-0.8247		-0.1127		10.1789		5.05225		-3.039
7.3085	-0.8259		-0.1136		10.1465		5.0336		-2.9946
7.31683	-0.83035		-0.11195		10.1197		4.9717		-2.94715
7.32517	-0.8334		-0.10955		10.091		4.9182		-2.8947
7.3335	-0.84065		-0.10845		9.996		4.8264		-2.82895
7.34183	-0.84795		-0.10965		9.96055		4.74415		-2.7765
7.35017	-0.84245		-0.10925		10.0039		4.66535		-2.7172
7.3585	-0.83745		-0.0941		10.0559		4.575		-2.66185
7.36683	-0.83865		-0.08735		10.0671		4.50825		-2.6047
7.37517	-0.84215		-0.07655		10.0538		4.42995		-2.54205
7.3835	-0.84465		-0.06815		10.0061		4.41435		-2.48425
7.39183	-0.85055		-0.06585		9.983		4.36185		-2.4277
7.40017	-0.85335		-0.05595		9.96485		4.3286		-2.37105
7.4085	-0.85755		-0.04845		9.90375		4.2626		-2.3095
7.41683	-0.86915		-0.03855		9.85275		4.218		-2.2544
7.42517	-0.8641		-0.0224		9.87335		4.1888		-2.1999
7.4335	-0.855		-0.0066		9.9519		4.1575		-2.15325
7.44183	-0.8573		0.01815		9.96385		4.133		-2.1091
7.45017	-0.8557		0.03755		9.9932		4.11985		-2.0666
7.4585	-0.8649		0.06285		9.93925		4.14715		-2.0274
7.46683	-0.86775		0.08235		9.91705		4.1646		-1.9958
7.47517	-0.8741		0.103		9.90935		4.1747		-1.9654
7.4835	-0.87705		0.1276		9.8691		4.16275		-1.9336
7.49183	-0.87785		0.1464		9.80485		4.1654		-1.90535
7.50017	-0.88335		0.17655		9.8016		4.15415		-1.88725
7.5085	-0.8749		0.1971		9.89495		4.15035		-1.87165
7.51683	-0.87335		0.2345		9.9229		4.1231		-1.86675
7.52517	-0.8747		0.26215		9.95775		4.11605		-1.85625
7.5335	-0.88105		0.28645		9.9169		4.1233		-1.85335
7.54183	-0.88435		0.30895		9.9045		4.13025		-1.85595
7.55017	-0.88825		0.33365		9.897		4.1072		-1.85495
7.5585	-0.88915		0.34585		9.87325		4.08105		-1.85735
7.56683	-0.89305		0.35685		9.7979		4.0345		-1.84635
7.57517	-0.89895		0.3714		9.7778		3.99515		-1.85065
7.5835	-0.8922		0.3802		9.84765		3.94225		-1.8524
7.59183	-0.8906		0.398		9.9011		3.8657		-1.85515
7.60017	-0.89095		0.405		9.9345		3.804		-1.8513
7.6085	-0.8955		0.41125		9.91595		3.75715		-1.8482
7.61683	-0.89605		0.40395		9.89965		3.73795		-1.8431
7.62517	-0.90075		0.3969		9.8787		3.6843		-1.8301
7.6335	-0.90285		0.3857		9.86195		3.63805		-1.8168
7.64183	-0.90495		0.37125		9.7829		3.55605		-1.7913
7.65017	-0.91485		0.35385		9.74155		3.4898		-1.76815
7.6585	-0.91095		0.3332		9.7778		3.42705		-1.7435
7.66683	-0.90205		0.3262		9.846		3.3569		-1.72235
7.67517	-0.9034		0.30755		9.858		3.30005		-1.69905
7.6835	-0.90275		0.28915		9.8642		3.24395		-1.6664
7.69183	-0.90695		0.2619		9.80715		3.2383		-1.63715
7.70017	-0.91215		0.23855		9.77835		3.19035		-1.60515
7.7085	-0.9148		0.21325		9.74715		3.1483		-1.56755
7.71683	-0.91865		0.1852		9.6834		3.09685		-1.52425
7.72517	-0.9237		0.1624		9.61215		3.03645		-1.4801
7.7335	-0.9249		0.13425		9.59555		2.99795		-1.4397
7.74183	-0.9129		0.1178		9.6777		2.9528		-1.40435
7.75017	-0.91405		0.102		9.67695		2.9086		-1.36925
7.7585	-0.91235		0.08305		9.68915		2.8727		-1.3335
7.76683	-0.91445		0.06995		9.6163		2.87745		-1.29785
7.77517	-0.9182		0.0502		9.5738		2.86		-1.2652
7.7835	-0.9206		0.0344		9.5335		2.8507		-1.2282
7.79183	-0.9204		0.0208		9.48225		2.80785		-1.1884
7.80017	-0.92245		0.0085		9.37875		2.7827		-1.1392
7.8085	-0.9249		-0.0024		9.3379		2.7445		-1.1087
7.81683	-0.913		-0.00385		9.3944		2.72015		-1.0683
7.82517	-0.91095		0.00695		9.4097		2.6748		-1.039
7.8335	-0.9061		0.0063		9.41625		2.65645		-1.0061
7.84183	-0.90725		0.0084		9.35355		2.65625		-0.9716
7.85017	-0.9024		0.0118		9.31445		2.65865		-0.93555
7.8585	-0.9037		0.0082		9.2691		2.64955		-0.9006
7.86683	-0.90485		0.01745		9.22935		2.6257		-0.8635
7.87517	-0.902		0.026		9.12865		2.5914		-0.8045
7.8835	-0.9055		0.0376		9.0742		2.5535		-0.7522
7.89183	-0.8936		0.04525		9.10905		2.5305		-0.6831
7.90017	-0.8806		0.07215		9.14735		2.4886		-0.6032
7.9085	-0.8778		0.0857		9.1538		2.47245		-0.4991
7.91683	-0.8731		0.10495		9.13525		2.4584		-0.3752
7.92517	-0.87025		0.1242		9.086		2.47475		-0.22655
7.9335	-0.86665		0.1358		9.05265		2.462		-0.0554
7.94183	-0.86445		0.14535		9.02205		2.452		0.12355
7.95017	-0.86445		0.1601		8.9403		2.41205		0.31155
7.9585	-0.8632		0.16955		8.88355		2.38685		0.4881
7.96683	-0.85695		0.17745		8.8873		2.3565		0.6385
7.97517	-0.84075		0.19565		8.964		2.3268		0.7504
7.9835	-0.83845		0.21225		8.9708		2.303		0.81855
7.99183	-0.8315		0.21805		8.99595		2.2806		0.8429
8.00017	-0.83525		0.2232		8.9321		2.31245		0.82905
8.0085	-0.8352		0.2175		8.9082		2.2933		0.77665
8.01683	-0.8333		0.2138		8.88065		2.2927		0.71105
8.02517	-0.834		0.21365		8.83845		2.2533		0.64
8.0335	-0.83485		0.2065		9.69265		2.2405		0.57395
8.04183	-0.83445		0.1969		9.59045		2.2148		0.50735
8.05017	-0.82695		0.19255		9.5465		2.18985		0.45825
8.0585	-0.82335		0.18845		9.6075		2.1587		0.41405
8.06683	-0.82475		0.17615		9.65215		2.1371		0.3822
8.07517	-0.8274		0.1685		9.6711		2.15425		0.36185
8.0835	-0.8308		0.14865		9.6299		2.1489		0.34545
8.09183	-0.83835		0.1305		9.5933		2.14235		0.33645
8.10017	-0.8417		0.1104		9.56335		2.1126		0.32885
8.1085	-0.84695		0.08885		9.56235		2.09515		0.3309
8.11683	-0.8542		0.06845		9.4366		2.0786		0.31865
8.12517	-0.8482		0.05155		9.3881		2.0472		0.3094
8.1335	-0.84925		0.04265		9.4162		2.01055		0.29475
8.14183	-0.85145		0.02475		9.4899		1.99335		0.28905
8.15017	-0.85685		0.0116		9.5029		2.00095		0.28115
8.1585	-0.86615		-0.00995		9.5033		2.0145		0.2727
8.16683	-0.8668		-0.02835		9.4485		2.0025		0.27245
8.17517	-0.87695		-0.04535		9.4229		1.991		0.27235
8.1835	-0.87925		-0.0634		9.3986		1.95695		0.2779
8.19183	-0.88705		-0.0808		9.3391		1.93285		0.28105
8.20017	-0.88885		-0.09375		9.2689		1.92175		0.28435
8.2085	-0.8828		-0.09505		9.26625		1.88505		0.285
8.21683	-0.8835		-0.10795		9.36685		1.8782		0.28565
8.22517	-0.88665		-0.11835		9.38815		1.8751		0.2916
8.2335	-0.8914		-0.1296		9.4169		1.8965		0.29385
8.24183	-0.897		-0.141		9.3594		1.8992		0.3042
8.25017	-0.90145		-0.1518		9.3431		1.8892		0.31065
8.2585	-0.9094		-0.16265		9.32165		1.8619		0.3315
8.26683	-0.91265		-0.1696		9.29045		1.8509		0.35435
8.27517	-0.9148		-0.17745		9.2063		1.83675		0.3756
8.2835	-0.90585		-0.17625		9.1853		1.8143		0.3965
8.29183	-0.9038		-0.17915		9.2775		1.81175		0.4166
8.30017	-0.9063		-0.18295		9.32135		1.8		0.43765
8.3085	-0.9122		-0.1846		9.35595		1.8405		0.45815
8.31683	-0.91535		-0.1949		9.3157		1.84985		0.4785
8.32517	-0.9174		-0.2015		9.3043		1.86015		0.5008
8.3335	-0.9224		-0.2017		9.2895		1.8379		0.51955
8.34183	-0.92465		-0.2146		9.2733		1.8296		0.54325
8.35017	-0.92925		-0.2198		9.18635		1.8202		0.55405
8.3585	-0.9202		-0.21705		9.15655		1.814		0.5669
8.36683	-0.9205		-0.21295		9.21735		1.8045		0.56955
8.37517	-0.9194		-0.21575		9.28885		1.8066		0.5768
8.3835	-0.92435		-0.21825		9.32175		1.8467		0.57655
8.39183	-0.93415		-0.227		9.318		1.8695		0.5777
8.40017	-0.9345		-0.2325		9.2912		1.8868		0.5853
8.4085	-0.93635		-0.23675		9.2845		1.86695		0.58635
8.41683	-0.94075		-0.24355		9.27145		1.8629		0.59845
8.42517	-0.94565		-0.24975		9.20325		1.8626		0.5997
8.4335	-0.94165		-0.25325		9.162		1.8779		0.60645
8.44183	-0.9344		-0.24945		9.18485		1.86825		0.6097
8.45017	-0.9333		-0.25345		9.29225		1.8922		0.61565
8.4585	-0.9352		-0.2526		9.32075		1.94095		0.61915
8.46683	-0.94115		-0.26		9.35365		1.99455		0.6265
8.47517	-0.9478		-0.27045		9.30745		2.0306		0.63995
8.4835	-0.94925		-0.27705		9.3028		2.06015		0.64865
8.49183	-0.9566		-0.28325		9.29175		2.07995		0.67565
8.50017	-0.9607		-0.2868		9.2572		2.107		0.70155
8.5085	-0.9616		-0.2929		9.19005		2.1348		0.728
8.51683	-0.95095		-0.29015		9.1843		2.1537		0.756
8.52517	-0.9526		-0.29165		9.29845		2.2		0.778
8.5335	-0.9518		-0.29475		9.33695		2.24265		0.8083
8.54183	-0.9583		-0.2952		9.37785		2.3125		0.8366
8.55017	-0.96605		-0.30525		9.3404		2.34765		0.86985
8.5585	-0.97005		-0.3107		9.33015		2.3866		0.9051
8.56683	-0.9713		-0.31595		9.32225		2.38005		0.9381
8.57517	-0.9735		-0.31745		9.3115		2.3932		0.9774
8.5835	-0.97645		-0.32075		9.23375		2.39		1.00715
8.59183	-0.9682		-0.32175		9.2151		2.37275		1.03535
8.60017	-0.96865		-0.3189		9.29575		2.3608		1.05365
8.6085	-0.9709		-0.3212		9.3633		2.3419		1.07495
8.61683	-0.97465		-0.32045		9.4053		2.36875		1.09685
8.62517	-0.9799		-0.3263		9.38915		2.3469		1.1191
8.6335	-0.9808		-0.33055		9.3718		2.32945		1.1466
8.64183	-0.98235		-0.33905		9.36465		2.2735		1.1703
8.65017	-0.9837		-0.34435		9.36205		2.21935		1.2021
8.6585	-0.99225		-0.3431		9.29195		2.1798		1.2288
8.66683	-0.9893		-0.3491		9.2641		2.12665		1.2515
8.67517	-0.97705		-0.3371		9.31105		2.0746		1.2693
8.6835	-0.99585		-0.338		9.41045		2.02255		1.2821
8.69183	-0.9983		-0.34045		9.4455		2.01985		1.2933
8.70017	-1.0029		-0.34885		9.4636		1.99225		1.29675
8.7085	-0.99445		-0.3525		9.4333		1.9607		1.3026
8.71683	-0.996		-0.3573		9.4272		1.9104		1.30245
8.72517	-0.9745		-0.3589		9.4283		1.86985		1.30745
8.7335	-1.00295		-0.3624		9.38655		1.82865		1.31105
8.74183	-1.002		-0.3664		9.3323		1.79175		1.31135
8.75017	-0.98225		-0.35515		9.34835		1.73505		1.31535
8.7585	-0.99525		-0.35845		9.4689		1.716		1.3098
8.76683	-0.9918		-0.3601		9.5019		1.71395		1.321
8.77517	-0.99705		-0.3586		9.5497		1.7112		1.32855
8.7835	-0.99085		-0.3632		9.50965		1.69605		1.3444
8.79183	-0.99865		-0.3674		9.51335		1.6782		1.36665
8.80017	-1.00155		-0.36885		9.5071		1.6448		1.39555
8.8085	-1.0018		-0.37295		9.4899		1.6252		1.43615
8.81683	-1.00595		-0.37815		9.42105		1.60265		1.4687
8.82517	-0.993		-0.37195		9.4163		1.56355		1.50815
8.8335	-0.99625		-0.37045		9.522		1.5549		1.5376
8.84183	-0.9914		-0.3719		9.57805		1.5429		1.5681
8.85017	-0.997		-0.367		9.6229		1.5689		1.59525
8.8585	-0.99825		-0.37225		9.6012		1.56125		1.6146
8.86683	-1.00135		-0.37565		9.602		1.55625		1.6339
8.87517	-1.0023		-0.378		9.59955		1.52745		1.6417
8.8835	-1.0012		-0.38195		9.5995		1.5105		1.65365
8.89183	-1.0061		-0.3891		9.5277		1.49285		1.64345
8.90017	-0.99645		-0.3854		9.5148		1.45905		1.6328
8.9085	-0.9931		-0.37745		9.583		1.4496		1.60045
8.91683	-0.99225		-0.3816		9.67265		1.44515		1.57275
8.92517	-0.99715		-0.38005		9.70995		1.476		1.53375
8.9335	-0.99935		-0.38795		9.7229		1.4717		1.4967
8.94183	-1.0033		-0.385		9.71235		1.47685		1.458
8.95017	-1.0054		-0.39075		9.70785		1.4455		1.41565
8.9585	-1.0056		-0.395		9.70875		1.44645		1.3872
8.96683	-1.0101		-0.3986		9.6575		1.43035		1.3557
8.97517	-1.0085		-0.4014		9.6238		1.41065		1.3268
8.9835	-1.0016		-0.3903		9.65875		1.385		1.2963
8.99183	-1		-0.3959		9.778		1.37115		1.2731
9.00017	-0.9979		-0.3917		9.8131		1.3983		1.2498
9.0085	-1.0062		-0.39615		9.85555		1.40085		1.23245
9.01683	-1.004		-0.40005		9.8196				1.21895
9.02517	-1.0068		-0.40435		9.82065				1.2062
9.0335	-1.0074		-0.4072		9.82495				1.2038
9.04183	-1.014		-0.41065		9.80565				1.205
9.05017	-1.0151		-0.41		9.7464				1.20385
9.0585	-0.9995		-0.4022		9.75265				1.2048
9.06683	-1.0012		-0.407		9.87945				1.206
9.07517	-0.9999		-0.4027		9.93				1.2082
9.0835	-1.0026		-0.4067		9.97915				1.21385
9.09183	-1.00745		-0.40825		9.95315				1.21905
9.10017	-1.00885		-0.40995		9.9551				1.23105
9.1085	-1.0088		-0.41655		9.95975				1.2491
9.11683	-1.0074		-0.41625		9.96235				1.2805
9.12517	-1.0113		-0.4227		9.89635				1.3044
9.1335	-1.00065		-0.4208		9.88945				1.34335
9.14183	-0.99515		-0.4146		9.98445				1.37785
9.15017	-0.99685		-0.4144		10.0676				1.426
9.1585	-0.99935		-0.41575		10.1175				1.47805
9.16683	-1.0009		-0.41945		10.1161				1.54415
9.17517	-1.0026		-0.4229		10.1168				1.61825
9.1835	-1.0035		-0.4254		10.1237				1.6969
9.19183	-1.0084		-0.42985		10.1342				1.7982
9.20017	-1.00885		-0.43005		10.087				1.89335
9.2085	-1.0051		-0.4336		10.0725				1.9966
9.21683	-0.99675		-0.427		10.1318				2.0912
9.22517	-0.99285		-0.4261		10.2472				2.1829
9.2335	-0.995		-0.42625		10.2983				2.2712
9.24183	-1.00245		-0.42315		10.342				2.35195
9.25017	-0.9982		-0.42955		10.3351				2.4206
9.2585	-1.00175		-0.43265		10.3455				2.47135
9.26683	-0.9956		-0.43765		10.3566				2.5155
9.27517	-1.0038		-0.4386		10.3365				2.54495
9.2835	-1.00275		-0.44475		10.3029				2.55235
9.29183	-0.9884		-0.4297		10.335				2.54655
9.30017	-0.98725		-0.4334		10.4759				2.5223
9.3085	-0.9852		-0.43045		10.5337				2.4862
9.31683	-0.9873		-0.43285		10.6				2.4464
9.32517	-0.9905		-0.4387		10.5889				2.39535
9.3335	-0.9912		-0.43995		10.6073				2.3443
9.34183	-0.99475		-0.44505		10.6224				2.29495
9.35017	-0.9926		-0.4458		10.6341				2.25505
9.3585	-0.9956		-0.44985		10.5884				2.2049
9.36683	-0.98435		-0.44325		10.6072				2.16445
9.37517	-0.9812		-0.44175		10.7326				2.12035
9.3835	-0.9791		-0.43995		10.8155				2.08205
9.39183	-0.98135		-0.4416		10.888				2.05225
9.40017	-0.98325		-0.4473		10.883				2.02775
9.4085	-0.9881		-0.45115		10.9134				2.0116
9.41683	-0.9868		-0.4531		10.9316				1.9954
9.42517	-0.98465		-0.45485		10.9504				1.9978
9.4335	-0.99035		-0.45425		10.9045				1.99565
9.44183	-0.9832		-0.4516		10.9059				1.9973
9.45017	-0.9764		-0.4484		10.9978				2.001
9.4585	-0.9763		-0.44605		11.1105				2.0056
9.46683	-0.9791		-0.44595		11.1717				2.01255
9.47517	-0.97615		-0.4517		11.2057				2.02465
9.4835	-0.9812		-0.4508		11.207				2.0388
9.49183	-0.98515		-0.4534		11.2259				2.0544
9.50017	-0.98445		-0.45965		11.2446				2.0797
9.5085	-0.9914		-0.4619		11.2125				2.10055
9.51683	-0.9859		-0.46365		11.1917				2.12015
9.52517	-0.9774		-0.4525		11.24				2.13655
9.5335	-0.97645		-0.45265		11.3742				2.1545
9.54183	-0.9764		-0.4509		11.4261				2.16385
9.55017	-0.9791		-0.45245		11.4826				2.17575
9.5585	-0.98175		-0.4564		11.4572				2.1871
9.56683	-0.9863		-0.4588		11.4651				2.19595
9.57517	-0.98505		-0.4635		11.4792				2.20965
9.5835	-0.99135		-0.46635		11.4704				2.23135
9.59183	-0.99345		-0.4677		11.4253				2.2433
9.60017	-0.9799		-0.45805		11.4319				2.26485
9.6085	-0.97845		-0.45915		11.5601				2.28535
9.61683	-0.9747		-0.45725		11.6142				2.31245
9.62517	-0.9816		-0.4583		11.6679				2.34995
9.6335	-0.98245		-0.46375		11.641				2.39435
9.64183	-0.97945		-0.4675		11.6451				2.4514
9.65017	-0.9844		-0.4672		11.6443				2.52035
9.6585	-0.9856		-0.4667		11.6456				2.6122
9.66683	-0.9893		-0.4751		11.5747				2.6976
9.67517	-0.9788		-0.4643		11.5626				2.80205
9.6835	-0.97495		-0.46695		11.6525				2.89885
9.69183	-0.97315		-0.46265		11.7311				3.0018
9.70017	-0.97245		-0.4653		11.7685				3.10375
9.7085	-0.97585		-0.4637		11.7627				3.20635
9.71683	-0.97595		-0.4689		11.7433				3.29955
9.72517	-0.97785		-0.4724		11.7421				3.3743
9.7335	-0.9782		-0.47465		11.7403				3.45435
9.74183	-0.98125		-0.4786		11.6821				3.507
9.75017	-0.97625		-0.4752		11.6504				3.5459
9.7585	-0.9672		-0.4715		11.6949				3.56115
9.76683	-0.96565		-0.47085		11.7982				3.5581
9.77517	-0.9633		-0.46995		11.8326				3.5373
9.7835	-0.96685		-0.4729		11.8574				3.5019
9.79183	-0.97085		-0.4779		11.8233				3.4564
9.80017	-0.97155		-0.4782		11.8166				3.40205
9.8085	-0.97005		-0.48115		11.8129				3.3455
9.81683	-0.97335		-0.4853		11.7758				3.2935
9.82517	-0.9704		-0.4849		11.7189				3.2312
9.8335	-0.95815		-0.47925		11.7284				3.16795
9.84183	-0.9569		-0.4792		11.8451				3.0998
9.85017	-0.9527		-0.4797		11.8814				3.039
9.8585	-0.9587		-0.4799		11.9252				2.9852
9.86683	-0.9606		-0.48815		11.8875				2.9352
9.87517	-0.9619		-0.4914		11.8838				2.8946
9.8835	-0.96255		-0.49415		11.8837				2.8605
9.89183	-0.9634		-0.49505		11.8666				2.8437
9.90017	-0.9652		-0.4978		11.793				2.8164
9.9085	-0.9528		-0.4901		11.7808				2.8016
9.91683	-0.9507		-0.48885		11.8848				2.77915
9.92517	-0.95035		-0.48925		11.9472				2.7682
9.9335	-0.9533		-0.49175		11.9861				2.7584
9.94183	-0.95225		-0.49715		11.9672				2.7562
9.95017	-0.95435		-0.4983		11.9611				2.7568
9.9585	-0.9581		-0.5006		11.958				2.7542
9.96683	-0.9586		-0.5022		11.9534				2.7664
9.97517	-0.96		-0.5092		11.8853				2.77115
9.9835	-0.95615		-0.50255		11.8673				2.7765
9.99183	-0.948		-0.50055		11.9301				2.77925
10.0002	-0.9482		-0.4985		12.0267				2.7815
10.0085	-0.9479		-0.4989		12.0637				2.77815
10.0168	-0.95385		-0.50155		12.0751				2.77985
10.0252	-0.9518		-0.5008		12.0527				2.7778
10.0335	-0.95405		-0.50315		12.0531				2.7678
10.0418	-0.9575		-0.5108		12.0556				2.77115
10.0502	-0.9632		-0.51245		12.0104				2.76805
10.0585	-0.96095		-0.51145		11.9735				2.7619
10.0668	-0.95085		-0.5053		12.0053				2.75405
10.0752	-0.9458		-0.50395		12.1293				2.73765
10.0835	-0.94705		-0.5022		12.1669				2.71855
10.0918	-0.95015		-0.5051		12.2101				2.70395
10.1002	-0.95205		-0.50815		12.1799				2.684
10.1085	-0.9505		-0.5112		12.1835				2.66765
10.1168	-0.9574		-0.51415		12.1875				2.6556
10.1252	-0.96105		-0.5154		12.1776				2.6516
10.1335	-0.96125		-0.51995		12.1221				2.63685
10.1418	-0.94805		-0.5061		12.1313				2.6242
10.1502	-0.95045		-0.5088		12.2607				2.60525
10.1585	-0.94695		-0.50795		12.3173				2.5889
10.1668	-0.95525		-0.5067		12.3706				2.5728
10.1752	-0.9555		-0.50945		12.3568				2.5613
10.1835	-0.95825		-0.51055		12.3608				2.55395
10.1918	-0.95645		-0.51515		12.3814				2.5424
10.2002	-0.9597		-0.51825		12.3943				2.54735
10.2085	-0.96335		-0.51915		12.3413				2.5391
10.2168	-0.9533		-0.50915		12.3479				2.53915
10.2252	-0.94945		-0.51295		12.4503				2.5325
10.2335	-0.9508		-0.50875		12.5518				2.5282
10.2418	-0.95465		-0.51345		12.6144				2.52375
10.2502	-0.95395		-0.5159		12.641				2.52005
10.2585	-0.9576		-0.5193		12.6618				2.521
10.2668	-0.9585		-0.52005		12.6789				2.52015
10.2752	-0.9584		-0.5263		12.7158				2.5261
10.2835	-0.9671		-0.5284		12.6875				2.53225
10.2918	-0.9601		-0.52225		12.686				2.539
10.3002	-0.95225		-0.51785		12.7701				2.54105
10.3085	-0.95145		-0.5191		12.9206				2.5398
10.3168	-0.9522		-0.5187		12.9879				2.543
10.3252	-0.953		-0.5195		13.0586				2.54855
10.3335	-0.95925		-0.52375		13.0765				2.555
10.3418	-0.96135		-0.52735		13.1114				2.55895
10.3502	-0.96235		-0.52855		13.1534				2.5724
10.3585	-0.96715		-0.5367		13.1678				2.59065
10.3668	-0.96745		-0.53475		13.1609				2.60325
10.3752	-0.9554		-0.5279		13.2144				2.61765
10.3835	-0.9531		-0.52795		13.3885				2.6252
10.3918	-0.9512		-0.5248		13.4724				2.63705
10.4002	-0.95705		-0.52615		13.5618				2.6543
10.4085	-0.96305		-0.5284		13.5732				2.66665
10.4168	-0.96355		-0.533		13.6187				2.6841
10.4252	-0.96185		-0.53715		13.6654				2.69985
10.4335	-0.96615		-0.536		13.7093				2.7334
10.4418	-0.9674		-0.5417		13.6812				2.7511
10.4502	-0.9572		-0.5328		13.7133				2.7721
10.4585	-0.956		-0.53315		13.8659				2.7906
10.4668	-0.9542		-0.532		13.972				2.80485
10.4752	-0.9592		-0.5369		14.0553				2.82445
10.4835	-0.9597		-0.53525		14.0782				2.8383
10.4918	-0.9608		-0.5418		14.112				2.8545
10.5002	-0.96215		-0.53985		14.1426				2.8675
10.5085	-0.9622		-0.5413		14.1786				2.89045
10.5168	-0.9648		-0.546		14.1428				2.90215
10.5252	-0.9618		-0.53845		14.1496				2.91105
10.5335	-0.9544		-0.5369		14.2346				2.91675
10.5418	-0.9532		-0.53385		14.3547				2.9201
10.5502	-0.95615		-0.53595		14.4052				2.91965
10.5585	-0.95645		-0.53705		14.4368				2.9199
10.5668	-0.9567		-0.53665		14.417				2.91405
10.5752	-0.96225		-0.53945		14.4031				2.9109
10.5835	-0.9613		-0.542		14.3834				2.90905
10.5918	-0.97045		-0.54245		14.315				2.91215
10.6002	-0.9681		-0.5395		14.2315				2.90885
10.6085	-0.95565		-0.5319		14.2192				2.90225
10.6168	-0.9549		-0.52905		14.3143				2.8949
10.6252	-0.95295		-0.5265		14.3178				2.8861
10.6335	-0.9535		-0.5218		14.3347				2.8751
10.6418	-0.95945		-0.52775		14.2764				2.8634
10.6502	-0.9612		-0.5298		14.2426				2.86205
10.6585	-0.9614		-0.52815		14.2189				2.8518
10.6668	-0.96615		-0.52825		14.1753				2.8593
10.6752	-0.9686		-0.52755		14.0846				2.85695
10.6835	-0.9546		-0.5136		14.0473				2.857
10.6918	-0.9525		-0.5146		14.132				2.84875
10.7002	-0.9498		-0.51035		14.1486				2.8476
10.7085	-0.955		-0.51015		14.1535				2.8462
10.7168	-0.95445		-0.50945		14.0896				2.84495
10.7252	-0.9579		-0.5108		14.0496				2.84925
10.7335	-0.95925		-0.50985		14.0024				2.8461
10.7418	-0.95745		-0.50805		13.9637				2.86385
10.7502	-0.96375		-0.5068		13.8492				2.873
10.7585	-0.95365		-0.4943		13.7929				2.88055
10.7668	-0.9507		-0.49145		13.832				2.88525
10.7752	-0.94775		-0.48805		13.8674				2.89175
10.7835	-0.94975		-0.4869		13.8664				2.9016
10.7918	-0.95375		-0.4915		13.8226				2.9114
10.8002	-0.9521		-0.4922		13.7745				2.92395
10.8085	-0.95665		-0.48945		13.7265				2.93385
10.8168	-0.95565		-0.49055		13.6807				2.95015
10.8252	-0.96135		-0.49545		13.583				2.96355
10.8335	-0.95545		-0.4837		13.5048				2.97675
10.8418	-0.94745		-0.4809		13.5041				2.98015
10.8502	-0.94425		-0.47945		13.5721				2.9763
10.8585	-0.94415		-0.4771		13.5662				2.97255
10.8668	-0.94695		-0.4832		13.5581				2.96305
10.8752	-0.9492		-0.486		13.4868				2.94565
10.8835	-0.94995		-0.48835		13.4464				2.9321
10.8918	-0.95335		-0.4937		13.4129				2.91505
10.9002	-0.9528		-0.49505		13.3527				2.9036
10.9085	-0.9558		-0.49475		13.2683				2.88405
10.9168	-0.9435		-0.4961		13.2525				2.86455
10.9252	-0.9417		-0.5015		13.3625				2.83425
10.9335	-0.93915		-0.49485		13.3926				2.80975
10.9418	-0.94315		-0.51205		13.4322				2.79005
10.9502	-0.94535		-0.53075		13.3968				2.77235
10.9585	-0.9458		-0.5024		13.3997				2.76125
10.9668	-0.94865		-0.4988		13.4146				2.74665
10.9752	-0.9479		-0.5265		13.4309				2.7554
10.9835	-0.9497		-0.5142		13.3971				2.75195
10.9918	-0.94205		-0.50855		13.4273				2.7522
11.0002	-0.938		-0.5124		13.5782				2.74605
11.0085	-0.93615		-0.51565		13.6975				2.7383
11.0168	-0.9387		-0.5205		13.8058				2.7459
11.0252	-0.9374		-0.5257		13.8594				2.7503
11.0335	-0.93875		-0.5291		13.9347				2.76355
11.0418	-0.9442		-0.5374		14.0117				2.76845
11.0502	-0.93925		-0.54075		14.092				2.78455
11.0585	-0.94605		-0.54345		14.1115				2.80035
11.0668	-0.93915		-0.5363		14.1677				2.81485
11.0752	-0.93135		-0.5371		14.3034				2.82905
11.0835	-0.9294		-0.5479		14.4725				2.8343
11.0918	-0.9316		-0.542		14.5737				2.84905
11.1002	-0.93135		-0.5449		14.6519				2.8629
11.1085	-0.93535		-0.55315		14.6615				2.87755
11.1168	-0.93465		-0.5544		14.6847				2.88995
11.1252	-0.93895		-0.56055		14.6975				2.9087
11.1335	-0.9419		-0.5646		14.6564				2.93565
11.1418	-0.9384		-0.56425		14.5933				2.9499
11.1502	-0.9282		-0.56245		14.584				2.9655
11.1585	-0.9264		-0.5629		14.6626				2.97615
11.1668	-0.92295		-0.56555		14.6363				2.98915
11.1752	-0.9276		-0.5708		14.6023				2.9993
11.1835	-0.9276		-0.57305		14.4783				3.0056
11.1918	-0.9299		-0.578		14.3707				3.01875
11.2002	-0.93045		-0.5812		14.2584				3.0275
11.2085	-0.93445		-0.587		14.1203				3.04505
11.2168	-0.93455		-0.5848		13.9297				3.05215
11.2252	-0.9235		-0.5788		13.7913				3.0647
11.2335	-0.92075		-0.57975		13.7681				3.0634
11.2418	-0.91895		-0.58025		13.6813				3.0631
11.2502	-0.92355		-0.5864		13.5816				3.0663
11.2585	-0.9229		-0.59475		13.4119				3.0683
11.2668	-0.92355		-0.59805		13.2641				3.07
11.2752	-0.9243		-0.5975		13.1227				3.06515
11.2835	-0.92425		-0.6008		12.9844				3.0749
11.2918	-0.9282		-0.60405		12.7784				3.07835
11.3002	-0.92065		-0.5905		12.6308				3.0803
11.3085	-0.9151		-0.59555		12.5839				3.07485
11.3168	-0.9142		-0.59485		12.5533				3.0734
11.3252	-0.914		-0.60035		12.4817				3.0698
11.3335	-0.9129		-0.60205		12.3787				3.068
11.3418	-0.91795		-0.60745		12.2639				3.0716
11.3502	-0.9158		-0.6086		12.1671				3.06845
11.3585	-0.92035		-0.61345		12.0786				3.07165
11.3668	-0.9248		-0.61625		11.9472				3.07975
11.3752	-0.92005		-0.60705		11.8353				3.08195
11.3835	-0.9065		-0.60735		11.802				3.0887
11.3918	-0.90365		-0.60435		11.8552				3.08245
11.4002	-0.9034		-0.60545		11.8267				3.08395
11.4085	-0.90985		-0.6102		11.8094				3.08465
11.4168	-0.9112		-0.61085		11.7278				3.0827
11.4252	-0.9117		-0.6162		11.6758				3.0848
11.4335	-0.91105		-0.6161		11.6335				3.08915
11.4418	-0.91205		-0.62295		11.5666				3.1037
11.4502	-0.91455		-0.6187		11.4703				3.1089
11.4585	-0.89925		-0.61485		11.4458				3.1136
11.4668	-0.89865		-0.61635		11.5375				3.1153
11.4752	-0.89725		-0.6121		11.5574				3.1193
11.4835	-0.9002		-0.6185		11.5861				3.12085
11.4918	-0.899		-0.62115		11.5348				3.12385
11.5002	-0.9		-0.62105		11.5207				3.1261
11.5085	-0.90005		-0.62585		11.5135				3.12615
11.5168	-0.9006		-0.6309		11.503				3.14195
11.5252	-0.9048		-0.6266		11.427				3.145
11.5335	-0.89155		-0.6193		11.4115				3.1504
11.5418	-0.8906		-0.6183		11.4979				3.15005
11.5502	-0.887		-0.61635		11.5557				3.1548
11.5585	-0.89055		-0.62275		11.5753				3.1569
11.5668	-0.89025		-0.6249		11.5245				3.1552
11.5752	-0.89185		-0.6285		11.4579				3.15455
11.5835	-0.8897		-0.63165		11.375				3.15295
11.5918	-0.88815		-0.63435		11.2652				3.1597
11.6002	-0.89515		-0.63635		11.0602				3.16645
11.6085	-0.886		-0.6259		10.8477				3.17005
11.6168	-0.87545		-0.62635		10.6706				3.1716
11.6252	-0.8734		-0.6222		10.4794				3.17
11.6335	-0.87355		-0.62885		10.1901				3.1662
11.6418	-0.8752		-0.6327		9.8408				3.16595
11.6502	-0.87495		-0.6348		9.40875				3.16255
11.6585	-0.8743		-0.63785		8.9616				3.1617
11.6668	-0.8772		-0.6421		8.49035				3.1623
11.6752	-0.8802		-0.64545		7.9772				3.17295
11.6835	-0.8734		-0.6377		7.4319				3.17405
11.6918	-0.86235		-0.63145		6.94935				3.1749
11.7002	-0.85765		-0.6335		6.5549				3.17115
11.7085	-0.85015		-0.6331		6.10745				3.16845
11.7168	-0.85585		-0.6397		5.68665				3.16295
11.7252	-0.85545		-0.6417		5.23475				3.1624
11.7335	-0.85265		-0.64385		4.83855				3.16395
11.7418	-0.85145		-0.64485		4.4823				3.16165
11.7502	-0.8517		-0.64985		4.15815				3.1745
11.7585	-0.8513		-0.64175		3.8224				3.17675
11.7668	-0.8363		-0.6412		3.5749				3.1799
11.7752	-0.8298		-0.64105		3.4409				3.1793
11.7835	-0.8251		-0.63845		3.3054				3.17755
11.7918	-0.82635		-0.64465		3.1928				3.17795
11.8002	-0.8293		-0.64615		3.05855				3.1746
11.8085	-0.8257		-0.64635		2.96915				3.1784
11.8168	-0.8195		-0.65105		2.9025				3.18035
11.8252	-0.8153		-0.65135		2.863				3.1903
11.8335	-0.8198		-0.6539		2.7859				3.19725
11.8418	-0.8085		-0.64345		2.76565				3.20125
11.8502	-0.7954		-0.6405		2.815				3.20595
11.8585	-0.79135		-0.6435		2.8842				3.2057
11.8668	-0.78765		-0.6452		2.93255				3.20585
11.8752	-0.7874		-0.6453		2.9605				3.20775
11.8835	-0.78385		-0.656		2.9781				3.2121
11.8918	-0.781		-0.6573		3.00595				3.2141
11.9002	-0.77855		-0.6615		3.0395				3.2252
11.9085	-0.77775		-0.66025		3.03815				3.23765
11.9168	-0.77145		-0.65035		3.047				3.245
11.9252	-0.7558		-0.65245		3.10895				3.2548
11.9335	-0.751		-0.65125		3.2265				3.257
11.9418	-0.7457		-0.65265		3.2858				3.2599
11.9502	-0.74785		-0.65905		3.35015				3.26215
11.9585	-0.7489		-0.66275		3.364				3.26535
11.9668	-0.74565		-0.66315		3.39995				3.271
11.9752	-0.7425		-0.6609		3.4464				3.27415
11.9835	-0.74		-0.66975		3.47205				3.29175
11.9918	-0.74015		-0.6621		3.47265				3.29675
12.0002	-0.7208		-0.65865		3.5233				3.30845
12.0085	-0.7189		-0.6599		3.6664				3.3081
12.0168	-0.71165		-0.6613		3.74845				3.3176
12.0252	-0.71555		-0.6624		3.8388				3.31415
12.0335	-0.72325		-0.6639		3.8752				3.317
12.0418	-0.71995		-0.66515		3.9357				3.32195
12.0502	-0.7133		-0.6693		3.99565				3.31975
12.0585	-0.71185		-0.67545		4.0574				3.3316
12.0668	-0.7149		-0.67495		4.07525				3.34
12.0752	-0.69855		-0.6637		4.13075				3.3435
12.0835	-0.6928		-0.6653		4.26355				3.3426
12.0918	-0.68745		-0.6658		4.38375				3.3416
12.1002	-0.68655		-0.67055		4.48				3.3397
12.1085	-0.68445		-0.6739		4.53805				3.3401
12.1168	-0.68165		-0.68075		4.60275				3.34355
12.1252	-0.68345		-0.6815		4.66365				3.34185
12.1335	-0.6804		-0.68395		4.7294				3.3441
12.1418	-0.6804		-0.6836		4.74865				3.3539
12.1502	-0.67735		-0.6745		4.7876				3.35355
12.1585	-0.6641		-0.6745		4.89495				3.35795
12.1668	-0.66325		-0.67175		5.04645				3.3525
12.1752	-0.6591		-0.67655		5.137				3.3493
12.1835	-0.66025		-0.6751		5.22075				3.34555
12.1918	-0.6578		-0.68		5.26085				3.34575
12.2002	-0.6578		-0.6855		5.3248				3.3464
12.2085	-0.6573		-0.68525		5.39085				3.3478
12.2168	-0.65955		-0.68805		5.4308				3.3594
12.2252	-0.655		-0.68175		5.4577				3.3577
12.2335	-0.6386		-0.6841		5.5294				3.3633
12.2418	-0.6399		-0.68155		5.70195				3.36205
12.2502	-0.63255		-0.6788		5.7928				3.36235
12.2585	-0.63505		-0.68435		5.89305				3.36075
12.2668	-0.62955		-0.68835		5.92495				3.35805
12.2752	-0.6328		-0.69035		5.9822				3.36225
12.2835	-0.6315		-0.6923		6.0412				3.36095
12.2918	-0.6301		-0.6935		6.09795				3.3728
12.3002	-0.63215		-0.6886		6.10125				3.38075
12.3085	-0.6178		-0.68715		6.1553				3.38275
12.3168	-0.6116		-0.68675		6.30325				3.3853
12.3252	-0.6099		-0.68475		6.4071				3.3837
12.3335	-0.6099		-0.69015		6.49365				3.3827
12.3418	-0.6124		-0.69205		6.53205				3.3862
12.3502	-0.6128		-0.699		6.5772				3.3883
12.3585	-0.6107		-0.6977		6.61705				3.39115
12.3668	-0.60755		-0.6997		6.6695				3.40275
12.3752	-0.61355		-0.6987		6.6604				3.40585
12.3835	-0.60575		-0.6906		6.68815				3.4131
12.3918	-0.5963		-0.6902		6.7857				3.4206
12.4002	-0.59485		-0.6838		6.90725				3.41965
12.4085	-0.5964		-0.692		6.97725				3.4249
12.4168	-0.5963		-0.6945		7.02335				3.4219
12.4252	-0.5973		-0.69415		7.0401				3.4241
12.4335	-0.59965		-0.7031		7.0727				3.42785
12.4418	-0.60165		-0.70135		7.0939				3.4344
12.4502	-0.6056		-0.70505		7.0867				3.4474
12.4585	-0.6018		-0.69065		7.07515				3.45285
12.4668	-0.59005		-0.6929		7.1238				3.4575
12.4752	-0.58775		-0.69115		7.2484				3.4568
12.4835	-0.5844		-0.69205		7.2943				3.4644
12.4918	-0.59065		-0.6907		7.33705				3.46365
12.5002	-0.5906		-0.6973		7.31645				3.46435
12.5085	-0.59225		-0.70235		7.32505				3.47155
12.5168	-0.59815		-0.69955		7.3282				3.46705
12.5252	-0.59695		-0.70075		7.3198				3.4837
12.5335	-0.6018		-0.6977		7.2686				3.4847
12.5418	-0.5892		-0.6953		7.26685				3.4908
12.5502	-0.5858		-0.69475		7.36645				3.49125
12.5585	-0.5833		-0.69535		7.40465				3.49695
12.5668	-0.5872		-0.7004		7.4369				3.4953
12.5752	-0.5871		-0.6994		7.4054				3.49745
12.5835	-0.59085		-0.70565		7.3999				3.50085
12.5918	-0.59205		-0.70405		7.3896				3.50095
12.6002	-0.5912		-0.7116		7.38245				3.5144
12.6085	-0.59535		-0.7028		7.3142				3.52265
12.6168	-0.5907		-0.6996		7.2979				3.52475
12.6252	-0.5846		-0.69935		7.3633				3.53215
12.6335	-0.58315		-0.6935		7.41965				3.5285
12.6418	-0.58465		-0.6982		7.45095				3.5276
12.6502	-0.58575		-0.6978		7.43965				3.534
12.6585	-0.58915		-0.6973		7.4346				3.53955
12.6668	-0.59315		-0.70125		7.4264				3.54015
12.6752	-0.5932		-0.70115		7.4192				3.54545
12.6835	-0.59675		-0.7011		7.3657				3.5606
12.6918	-0.59575		-0.689		7.34				3.56265
12.7002	-0.585		-0.6878		7.3727				3.5733
12.7085	-0.5857		-0.6858		7.4746				3.5719
12.7168	-0.58455		-0.68795		7.50335				3.57235
12.7252	-0.5906		-0.6887		7.533				3.5759
12.7335	-0.59175		-0.69205		7.50535				3.57715
12.7418	-0.5951		-0.6933		7.51135				3.58365
12.7502	-0.60235		-0.69375		7.50965				3.58375
12.7585	-0.60795		-0.6908		7.48705				3.60175
12.7668	-0.61055		-0.68085		7.44175				3.60545
12.7752	-0.6003		-0.67875		7.4557				3.61535
12.7835	-0.59985		-0.6716		7.57875				3.61665
12.7918	-0.60465		-0.6735		7.61785				3.61595
12.8002	-0.6115		-0.67905		7.6658				3.6204
12.8085	-0.6165		-0.6788		7.64135				3.62415
12.8168	-0.6201		-0.6775		7.6438				3.6315
12.8252	-0.6245		-0.6777		7.649				3.63295
12.8335	-0.6306		-0.67695		7.65555				3.64765
12.8418	-0.64245		-0.6691		7.60405				3.65565
12.8502	-0.6341		-0.6649		7.6086				3.6638
12.8585	-0.6368		-0.6563		7.71625				3.6667
12.8668	-0.6409		-0.66155		7.78085				3.6718
12.8752	-0.647		-0.6562		7.8348				3.6768
12.8835	-0.66005		-0.6638		7.8235				3.6764
12.8918	-0.6675		-0.67045		7.8333				3.6827
12.9002	-0.67195		-0.68575		7.84555				3.6852
12.9085	-0.67625		-0.63965		7.85825				3.6934
12.9168	-0.68815		-0.65215		7.8069				3.70955
12.9252	-0.6869		-0.6514		7.7979				3.71395
12.9335	-0.6836		-0.64015		7.86485				3.7246
12.9418	-0.68995		-0.6449		7.9603				3.7275
12.9502	-0.6974		-0.64625		8.00645				3.7274
12.9585	-0.7079		-0.6418		8.02175				3.7335
12.9668	-0.71585		-0.649		8.00605				3.7345
12.9752	-0.72435		-0.64535		8.00895				3.74495
12.9835	-0.73365		-0.65555		8.01365				3.7482
12.9918	-0.7439		-0.64505		7.97325				3.7687
13.0002	-0.7464		-0.6372		7.93875				3.778
13.0085	-0.7421		-0.6355		7.9642				3.78555
13.0168	-0.7449		-0.62575		8.07885				3.79095
13.0252	-0.7508		-0.62995		8.10875				3.7962
13.0335	-0.76125		-0.6354		8.1446				3.8025
13.0418	-0.7676		-0.63385		8.11185				3.8063
13.0502	-0.7727		-0.63705		8.1144				3.81075
13.0585	-0.78555		-0.6336		8.1047				3.8162
13.0668	-0.7932		-0.6363		8.08925				3.8318
13.0752	-0.8018		-0.6244		8.0276				3.84385
13.0835	-0.79925		-0.6234		8.02125				3.8571
13.0918	-0.80145		-0.61475		8.12335				3.8601
13.1002	-0.82815		-0.6124		8.1681				3.86485
13.1085	-0.88315		-0.61425		8.2079				3.87255
13.1168	-0.801		-0.6112		8.1791				3.8817
13.1252	-0.82975		-0.61145		8.1697				3.88985
13.1335	-0.81285		-0.61395		8.16535				3.89355
13.1418	-0.82055		-0.6142		8.16345				3.9094
13.1502	-0.84325		-0.60445		8.0957				3.92565
13.1585	-0.8435		-0.5963		8.07565				3.93515
13.1668	-0.84335		-0.59035		8.1467				3.9481
13.1752	-0.8506		-0.589		8.2205				3.95365
13.1835	-0.8577		-0.5897		8.2517				3.95975
13.1918	-0.8643		-0.58975		8.24445				3.96875
13.2002	-0.87		-0.58355		8.22865				3.9742
13.2085	-0.87855		-0.5815		8.2228				3.9845
13.2168	-0.8862		-0.58575		8.21735				3.996
13.2252	-0.8945		-0.58285		8.16005				4.0177
13.2335	-0.89615		-0.5716		8.123				4.03175
13.2418	-0.88875		-0.5685		8.157				4.043
13.2502	-0.8946		-0.5593		8.25445				4.04915
13.2585	-0.8963		-0.56205		8.28395				4.05055
13.2668	-0.90735		-0.5606		8.3094				4.0615
13.2752	-0.91235		-0.56235		8.28105				4.0738
13.2835	-0.9168		-0.5619		8.2781				4.0873
13.2918	-0.9253		-0.5584		8.2728				4.0941
13.3002	-0.93085		-0.5573		8.24375				4.11735
13.3085	-0.9339		-0.54255		8.1874				4.12985
13.3168	-0.92425		-0.5384		8.19405				4.1469
13.3252	-0.92845		-0.5347		8.3105				4.1583
13.3335	-0.9262		-0.53235		8.34495				4.1703
13.3418	-0.9363		-0.53335		8.38525				4.17725
13.3502	-0.9444		-0.5314		8.35535				4.1873
13.3585	-0.94515		-0.5315		8.3563				4.2031
13.3668	-0.95015		-0.5291		8.34835				4.21155
13.3752	-0.95115		-0.5319		8.3482				4.23065
13.3835	-0.9585		-0.51665		8.2857				4.2489
13.3918	-0.95185		-0.5161		8.2746				4.26465
13.4002	-0.9488		-0.50655		8.36615				4.27855
13.4085	-0.95165		-0.5074		8.4314				4.29525
13.4168	-0.9515		-0.5058		8.46655				4.30495
13.4252	-0.9585		-0.50525		8.4509				4.3206
13.4335	-0.9571		-0.50745		8.4351				4.3325
13.4418	-0.96165		-0.5016		8.42755				4.34585
13.4502	-0.96055		-0.50595		8.42125				4.35835
13.4585	-0.9682		-0.4975		8.35245				4.3833
13.4668	-0.9632		-0.48845		8.3195				4.3965
13.4752	-0.95465		-0.4822		8.3582				4.4155
13.4835	-0.95425		-0.48155		8.4292				4.4247
13.4918	-0.951		-0.4834		8.4434				4.4382
13.5002	-0.9552		-0.4852		8.4381				4.44865
13.5085	-0.9593		-0.48435		8.3927				4.4622
13.5168	-0.95725		-0.4857		8.3562				4.47775
13.5252	-0.9602		-0.48435		8.32495				4.49215
13.5335	-0.9591		-0.47785		8.25565				4.51995
13.5418	-0.9588		-0.46785		8.17575				4.53445
13.5502	-0.9468		-0.46765		8.1585				4.54855
13.5585	-0.941		-0.46665		8.23195				4.5631
13.5668	-0.93935		-0.46765		8.22785				4.5745
13.5752	-0.94115		-0.47		8.23025				4.5878
13.5835	-0.9396		-0.46875		8.1581				4.60175
13.5918	-0.942		-0.47415		8.11485				4.6167
13.6002	-0.94065		-0.4758		8.08235				4.6267
13.6085	-0.9406		-0.47705		8.0429				4.6523
13.6168	-0.94155		-0.46825		7.95865				4.66825
13.6252	-0.92585		-0.46575		7.9423				4.6879
13.6335	-0.9201		-0.46		8.03345				4.7028
13.6418	-0.91345		-0.46395		8.0857				4.717
13.6502	-0.9145		-0.4736		8.13625				4.7292
13.6585	-0.91165		-0.4734		8.1341				4.74025
13.6668	-0.90905		-0.47355		8.1665				4.75515
13.6752	-0.9059		-0.47715		8.20415				4.76815
13.6835	-0.90235		-0.48525		8.25225				4.78815
13.6918	-0.9025		-0.4797		8.2453				4.81295
13.7002	-0.89095		-0.4827		8.29185				4.82975
13.7085	-0.88235		-0.48225		8.4319				4.8486
13.7168	-0.87745		-0.48815		8.57875				4.8573
13.7252	-0.8731		-0.49245		8.67585				4.86585
13.7335	-0.8704		-0.50115		8.73485				4.87855
13.7418	-0.86955		-0.50415		8.7849				4.89635
13.7502	-0.86415		-0.51265		8.8266				4.9133
13.7585	-0.85885		-0.52105		8.85455				4.92435
13.7668	-0.857		-0.5194		8.82505				4.9556
13.7752	-0.84885		-0.51955		8.8005				4.96915
13.7835	-0.83295		-0.52635		8.82995				4.98685
13.7918	-0.82595		-0.5313		8.92465				4.99975
13.8002	-0.8173		-0.5378		8.92535				5.01815
13.8085	-0.81725		-0.5473		8.9257				5.02825
13.8168	-0.8174		-0.5575		8.85595				5.0419
13.8252	-0.81015		-0.5702		8.8097				5.06475
13.8335	-0.8056		-0.5804		8.7615				5.0759
13.8418	-0.80125		-0.58695		8.69345				5.09925
13.8502	-0.796		-0.5908		8.5958				5.11615
13.8585	-0.77465		-0.59995		8.56055				5.139
13.8668	-0.77075		-0.60655		8.6458				5.15775
13.8752	-0.7611		-0.6167		8.6529				5.1754
13.8835	-0.7566		-0.62605		8.66755				5.1915
13.8918	-0.7527		-0.6436		8.6174				5.20785
13.9002	-0.75095		-0.65785		8.61245				5.2269
13.9085	-0.7455		-0.6712		8.6012				5.2415
13.9168	-0.737		-0.6857		8.59105				5.274
13.9252	-0.73705		-0.68935		8.5275				5.30555
13.9335	-0.7208		-0.7035		8.5244				5.33045
13.9418	-0.70765		-0.7114		8.6182				5.36755
13.9502	-0.70085		-0.7289		8.6931				5.3952
13.9585	-0.6937		-0.7429		8.73925				5.42815
13.9668	-0.6915		-0.75565		8.73655				5.4627
13.9752	-0.683		-0.77285		8.7452				5.5011
13.9835	-0.6802		-0.7884		8.7545				5.53825
13.9918	-0.6716		-0.8084		8.7648				5.5816
14.0002	-0.6684		-0.81375		8.71935				5.6382
14.0085	-0.659		-0.82625		8.70225				5.69175
14.0168	-0.64405		-0.8384		8.7654				5.7388
14.0252	-0.6352		-0.8553		8.8699				5.7796
14.0335	-0.62525		-0.87175		8.91075				5.81675
14.0418	-0.62435		-0.8872		8.9375				5.85685
14.0502	-0.61515		-0.90945		8.9168				5.89815
14.0585	-0.61345		-0.92655		8.92175				5.94165
14.0668	-0.607		-0.9429		8.92275				5.9703
14.0752	-0.6019		-0.95705		8.893				6.00665
14.0835	-0.59585		-0.96475		8.85085				6.0331
14.0918	-0.57555		-0.9795		8.87145				6.0561
14.1002	-0.5658		-0.9954		8.9893				6.06635
14.1085	-0.5566		-1.01125		9.02755				6.07695
14.1168	-0.55305		-1.03575		9.06925				6.07845
14.1252	-0.54785		-1.04785		9.03845				6.06945
14.1335	-0.5413		-1.06715		9.03755				6.0725
14.1418	-0.53795		-1.08505		9.03105				6.0639
14.1502	-0.53045		-1.1055		9.01805				6.0606
14.1585	-0.5257		-1.10895		8.95095				6.059
14.1668	-0.5087		-1.12315		8.9414				6.04955
14.1752	-0.4965		-1.13595		9.0449				6.04055
14.1835	-0.4883		-1.15375		9.09085				6.0318
14.1918	-0.4834		-1.1711		9.1283				6.02035
14.2002	-0.4798		-1.1897		9.0978				6.00885
14.2085	-0.4706		-1.20445		9.0985				6.00325
14.2168	-0.4674		-1.218		9.08835				6.004
14.2252	-0.4577		-1.23605		9.07455				6.0098
14.2335	-0.45525		-1.24065		9.0012				6.01035
14.2418	-0.44085		-1.25415		8.97635				6.01265
14.2502	-0.4274		-1.26845		9.04285				6.0233
14.2585	-0.41915		-1.2815		9.1144				6.02295
14.2668	-0.41125		-1.29755		9.1431				6.03085
14.2752	-0.4075		-1.31165		9.13605				6.0335
14.2835	-0.40515		-1.3282		9.1119				6.0409
14.2918	-0.39595		-1.33735		9.1026				6.0553
14.3002	-0.38975		-1.3535		9.08835				6.0642
14.3085	-0.38655		-1.35695		9.03035				6.06925
14.3168	-0.3761		-1.36375		8.987				6.08255
14.3252	-0.3583		-1.3761		9.0069				6.1026
14.3335	-0.34715		-1.38085		9.10875				6.11045
14.3418	-0.33585		-1.3939		9.13585				6.11585
14.3502	-0.3366		-1.40085		9.16315				6.11945
14.3585	-0.3308		-1.41925		9.12115				6.1302
14.3668	-0.3245		-1.42895		9.11245				6.1501
14.3752	-0.3202		-1.43885		9.104				6.14965
14.3835	-0.31375		-1.4449		9.07245				6.16065
14.3918	-0.3102		-1.44415		9.0057				6.1608
14.4002	-0.2899		-1.4488		8.9979				6.1864
14.4085	-0.28005		-1.4542		9.11415				6.1973
14.4168	-0.26905		-1.4643		9.1519				6.1919
14.4252	-0.26785		-1.47265		9.1885				6.1957
14.4335	-0.2599		-1.47565		9.1512				6.1987
14.4418	-0.25535		-1.48415		9.14605				6.2099
14.4502	-0.2475		-1.4885		9.13625				6.2187
14.4585	-0.24645		-1.4941		9.1245				6.2236
14.4668	-0.24105		-1.4864		9.04745				6.2368
14.4752	-0.22985		-1.49015		9.02645				6.24495
14.4835	-0.2161		-1.48385		9.11285				6.2574
14.4918	-0.2086		-1.49515		9.1793				6.26535
14.5002	-0.19995		-1.49405		9.2122				6.2706
14.5085	-0.19765		-1.4983		9.19275				6.2809
14.5168	-0.19815		-1.49935		9.17515				6.2878
14.5252	-0.1886		-1.49995		9.1686				6.3034
14.5335	-0.1842		-1.50355		9.1628				6.3242
14.5418	-0.1829		-1.4914		9.09965				6.35165
14.5502	-0.17285		-1.4902		9.0645				6.36385
14.5585	-0.15455		-1.48625		9.10815				6.39125
14.5668	-0.1483		-1.4876		9.20655				6.4077
14.5752	-0.14135		-1.4894		9.23575				6.4233
14.5835	-0.1392		-1.4879		9.2537				6.43805
14.5918	-0.134		-1.48465		9.22025				6.4539
14.6002	-0.13135		-1.4825		9.2131				6.47925
14.6085	-0.1274		-1.4777		9.20445				6.4854
14.6168	-0.1235		-1.4679		9.1624				6.50325
14.6252	-0.11995		-1.4612		9.1074				6.50835
14.6335	-0.10145		-1.4516		9.1145				6.52325
14.6418	-0.0958		-1.44805		9.23455				6.522
14.6502	-0.08635		-1.44405		9.26675				6.5124
14.6585	-0.084		-1.43705		9.3009				6.5048
14.6668	-0.0803		-1.43375		9.26495				6.49125
14.6752	-0.07835		-1.4309		9.26215				6.48855
14.6835	-0.07265		-1.4249		9.25565				6.47195
14.6918	-0.06705		-1.4145		9.2369				6.4603
14.7002	-0.0652		-1.39655		9.1676				6.4465
14.7085	-0.05185		-1.3906		9.14915				6.43135
14.7168	-0.0436		-1.3808		9.25195				6.42
14.7252	-0.03285		-1.37465		9.3089				6.39815
14.7335	-0.0321		-1.36935		9.34645				6.37905
14.7418	-0.0265		-1.3602		9.3184				6.36
14.7502	-0.02025		-1.3541		9.3148				6.3412
14.7585	-0.017		-1.34245		9.30755				6.3252
14.7668	-0.0134		-1.33645		9.304				6.3133
14.7752	-0.0146		-1.31325		9.23425				6.3055
14.7835	-0.00575		-1.30045		9.2147				6.2949
14.7918	0.0093		-1.292		9.2823				6.29025
14.8002	0.0178		-1.2799		9.36805				6.2712
14.8085	0.0216		-1.27425		9.403				6.2485
14.8168	0.023		-1.26595		9.413				6.2342
14.8252	0.0237		-1.25555		9.3893				6.22285
14.8335	0.0304		-1.24005		9.3829				6.2184
14.8418	0.03245		-1.2313		9.38525				6.20105
14.8502	0.0363		-1.2132		9.33885				6.19125
14.8585	0.04315		-1.19525		9.2997				6.17445
14.8668	0.05905		-1.18075		9.333				6.16065
14.8752	0.0643		-1.17155		9.45305				6.13805
14.8835	0.0711		-1.15845		9.48885				6.11785
14.8918	0.07285		-1.14775		9.5307				6.09525
14.9002	0.0776		-1.13335		9.50135				6.07775
14.9085	0.0798		-1.12405		9.50155				6.05995
14.9168	0.08345		-1.1136		9.50105				6.0319
14.9252	0.0855		-1.09445		9.47915				6.01365
14.9335	0.08625		-1.0765		9.41725				5.99485
14.9418	0.1038		-1.0582		9.4219				5.97845
14.9502	0.11345		-1.04565		9.5474				5.9603
14.9585	0.1186		-1.02965		9.59565				5.9306
14.9668	0.12015		-1.01885		9.63895				5.90105
14.9752	0.1232		-1.00585		9.6082				5.8841
14.9835	0.1266		-0.99495		9.59665				5.8645
14.9918	0.12915		-0.98305		9.59635				5.84945
15.0002	0.13525		-0.96775		9.5923				5.83105
15.0085	0.1342		-0.9414		9.5175				5.81745
15.0168	0.1434		-0.92805		9.4903				5.80185
15.0252	0.15645		-0.91055		9.57095				5.79525
15.0335	0.16695		-0.8976		9.63915				5.7762
15.0418	0.16775		-0.88555		9.66535				5.7658
15.0502	0.17115		-0.87365		9.64605				5.75385
15.0585	0.17565		-0.85765		9.6282				5.73955
15.0668	0.1775		-0.8436		9.6106				5.7394
15.0752	0.1835		-0.82865		9.59785				5.72735
15.0835	0.18155		-0.8043		9.5267				5.7267
15.0918	0.19465		-0.78705		9.48				5.72745
15.1002	0.2076		-0.7717		9.51955				5.7303
15.1085	0.2129		-0.76055		9.6082				5.7276
15.1168	0.21985		-0.74405		9.633				5.72055
15.1252	0.21995		-0.7283		9.642				5.7183
15.1335	0.22095		-0.71305		9.60725				5.72135
15.1418	0.2251		-0.71305		9.58775				5.7293
15.1502	0.22955		-0.6901		9.5706				5.7371
15.1585	0.2308		-0.66455		9.5269				5.74575
15.1668	0.23435		-0.6488		9.45905				5.748
15.1752	0.25475		-0.62835		9.4572				5.75945
15.1835	0.2586		-0.6147		9.5755				5.7636
15.1918	0.2689		-0.60305		9.60085				5.7655
15.2002	0.26725		-0.58925		9.63015				5.7687
15.2085	0.2724		-0.5737		9.58485				5.76975
15.2168	0.2763		-0.56115		9.57125				5.77305
15.2252	0.27765		-0.5434		9.56325				5.7783
15.2335	0.28205		-0.52805		9.5454				5.7902
15.2418	0.28315		-0.5017		9.4669				5.79745
15.2502	0.294		-0.4869		9.45095				5.8047
15.2585	0.3069		-0.468		9.5492				5.81685
15.2668	0.31535		-0.4581		9.6022				5.81015
15.2752	0.31555		-0.44875		9.6389				5.8102
15.2835	0.3189		-0.4319		9.6142				5.8222
15.2918	0.3206		-0.4169		9.6128				5.8265
15.3002	0.32495		-0.4027		9.60405				5.8352
15.3085	0.33115		-0.3857		9.59895				5.8404
15.3168	0.3293		-0.36325		9.53365				5.8523
15.3252	0.33945		-0.34685		9.5069				5.857
15.3335	0.35465		-0.32605		9.57485				5.87495
15.3418	0.3634		-0.31025		9.66325				5.8685
15.3502	0.3691		-0.29655		9.69965				5.86465
15.3585	0.3654		-0.2854		9.71035				5.8652
15.3668	0.3692		-0.2693		9.68605				5.86975
15.3752	0.3719		-0.25575		9.68305				5.88345
15.3835	0.37645		-0.23935		9.68075				5.8866
15.3918	0.38155		-0.2189		9.632				5.8906
15.4002	0.3844		-0.2026		9.58635				5.88315
15.4085	0.406		-0.18335		9.6139				5.88945
15.4168	0.4115		-0.17155		9.7252				5.88695
15.4252	0.42055		-0.15355		9.7518				5.87455
15.4335	0.42235		-0.1428		9.78495				5.8614
15.4418	0.42165		-0.13115		9.7458				5.84545
15.4502	0.42405		-0.1149		9.7342				5.8349
15.4585	0.42805		-0.1035		9.7295				5.82225
15.4668	0.43295		-0.0812		9.7031				5.8043
15.4752	0.43495		-0.06235		9.63425				5.7894
15.4835	0.45285		-0.04515		9.62145				5.7676
15.4918	0.4626		-0.0305		9.73735				5.74695
15.5002	0.4685		-0.0188		9.7793				5.7158
15.5085	0.4698		-0.0035		9.81585				5.68415
15.5168	0.47715		0.1156		9.78105				5.6487
15.5252	0.4783		0.1085		9.77435				5.6118
15.5335	0.4796		0.113		9.7665				5.58155
15.5418	0.48475		0.10805		9.7569				5.54185
15.5502	0.48215		0.104		9.68185				5.5117
15.5585	0.49555		0.09705		9.6641				5.4713
15.5668	0.5091		0.0917		9.7418				5.4381
15.5752	0.5172		0.08885		9.80935				5.39075
15.5835	0.5216		0.0808		9.8419				5.33955
15.5918	0.52215		0.07675		9.8285				5.2952
15.6002	0.52765		0.0659		9.81505				5.25955
15.6085	0.5271		0.0681		9.80815				5.22485
15.6168	0.53335		0.0649		9.7922				5.1812
15.6252	0.5362		0.06095		9.72195				5.14765
15.6335	0.5436		0.05355		9.67975				5.0998
15.6418	0.5599		0.04775		9.71245				5.0702
15.6502	0.5665		0.03805		9.8048				5.03275
15.6585	0.5736		0.03295		9.82875				4.99285
15.6668	0.57565		0.02435		9.8412				4.94845
15.6752	0.58205		0.01585		9.8036				4.90855
15.6835	0.58365		0.0154		9.78525				4.8709
15.6918	0.5832		0.01335		9.76635				4.83275
15.7002	0.58915		0.0108		9.72095				4.7952
15.7085	0.5935		0.0091		9.6497				4.7552
15.7168	0.61095		0.00525		9.651				4.71505
15.7252	0.61815		0.00125		9.76365				4.6792
15.7335	0.6273		-0.0077		9.79035				4.62475
15.7418	0.63065		-0.01155		9.8225				4.57855
15.7502	0.63		-0.01605		9.77645				4.529
15.7585	0.63565		-0.018		9.761				4.47645
15.7668	0.63695		-0.01055		9.75535				4.4375
15.7752	0.64645		-0.0094		9.74265				4.3875
15.7835	0.6458		-0.01395		9.66915				4.33495
15.7918	0.65955		-0.0172		9.6587				4.29165
15.8002	0.67085		-0.01985		9.7639				4.24425
15.8085	0.6803		-0.0222		9.8352				4.18605
15.8168	0.6836		-0.02785		9.8749				4.1231
15.8252	0.6811		-0.02905		9.8643				4.07025
15.8335	0.68615		-0.03215		9.87385				4.02265
15.8418	0.6938		-0.0256		9.88925				3.97335
15.8502	0.6967		-0.0223		9.90375				3.92025
15.8585	0.6965		-0.02565		9.86305				3.87205
15.8668	0.70875		-0.0237		9.863				3.81655
15.8752	0.7222		-0.02885		9.9534				3.76715
15.8835	0.73205		-0.03085		10.0855				3.7084
15.8918	0.7387		-0.039		10.1497				3.64675
15.9002	0.74065		-0.0395		10.199				3.59795
15.9085	0.7433		-0.04635		10.2168				3.54295
15.9168	0.74975		-0.0381		10.2544				3.49555
15.9252	0.7541		-0.03925		10.3036				3.443
15.9335	0.7562		-0.04265		10.2988				3.3886
15.9418	0.7622		-0.04065		10.2986				3.33625
15.9502	0.78315		-0.04775		10.3679				3.29355
15.9585	0.79415		-0.05055		10.5395				3.24455
15.9668	0.80045		-0.05515		10.6093				3.19045
15.9752	0.801		-0.0569		10.687				3.13945
15.9835	0.80655		-0.06655		10.6867				3.0933
15.9918	0.81215		-0.0646		10.7152				3.04285
16.0002	0.8173		-0.0617		10.7393				3.0078
16.0085	0.8184		-0.06355		10.7321				2.9616
16.0168	0.8177		-0.06285		10.6799				2.9224
16.0252	0.8369		-0.0694		10.6799				2.8879
16.0335	0.84635		-0.07815		10.7978				2.86205
16.0418	0.85635		-0.08425		10.8389				2.82655
16.0502	0.85725		-0.09045		10.8648				2.7986
16.0585	0.86645		-0.0883		10.8119				2.7761
16.0668	0.86785		-0.0902		10.7751				2.76155
16.0752	0.87335		-0.08355		10.7414				2.7638
16.0835	0.878		-0.08655		10.6982				2.76725
16.0918	0.87705		-0.08665		10.5858				2.78115
16.1002	0.89125		-0.09065		10.519				2.80755
16.1085	0.90425		-0.0946		10.5508				2.85835
16.1168	0.9144		-0.09955		10.5791				2.90915
16.1252	0.921		-0.1054		10.5566				2.97925
16.1335	0.9249		-0.10805		10.501				3.0639
16.1418	0.9294		-0.1132		10.4289				3.16275
16.1502	0.9363		-0.1061		10.3664				3.29285
16.1585	0.9396		-0.1073		10.3117				3.43525
16.1668	0.94385		-0.1057		10.2032				3.59825
16.1752	0.9511		-0.10695		10.1146				3.7714
16.1835	0.972		-0.1047		10.1051				3.97135
16.1918	0.97695		-0.11015		10.1711				4.1777
16.2002	0.9854		-0.11895		10.1551				4.392
16.2085	0.98905		-0.1193		10.1412				4.6205
16.2168	0.99395		-0.12635		10.0743				4.85125
16.2252	0.9973		-0.1184		10.0304				5.08485
16.2335	1.00235		-0.11935		9.9937				5.3306
16.2418	1.009		-0.1212		9.92735				5.5643
16.2502	1.0158		-0.11935		9.83935				5.7969
16.2585	1.03115		-0.1208		9.81815				6.0244
16.2668	1.0419		-0.1199		9.92005				6.2387
16.2752	1.04915		-0.1297		9.93795				6.42615
16.2835	1.0554		-0.1302		9.9564				6.60055
16.2918	1.0643		-0.1325		9.9062				6.7546
16.3002	1.06825		-0.1338		9.8896				6.8939
16.3085	1.07075		-0.12305		9.87065				7.02945
16.3168	1.07965		-0.12005		9.8527				7.13245
16.3252	1.08235		-0.1229		9.77075				7.2178
16.3335	1.0931		-0.1202		9.74605				7.2826
16.3418	1.10815		-0.12385		9.8393				7.3314
16.3502	1.1177		-0.1242		9.8983				7.35235
16.3585	1.12235		-0.12735		9.9291				7.3562
16.3668	1.12555		-0.12555		9.9028				7.3511
16.3752	1.13405		-0.12865		9.88315				7.32935
16.3835	1.13755		-0.11745		9.87375				7.3084
16.3918	1.1489		-0.11355		9.86725				7.27185
16.4002	1.1495		-0.1127		9.798				7.2272
16.4085	1.1615		-0.1136		9.7663				7.16845
16.4168	1.1786		-0.11195		9.81765				7.11435
16.4252	1.18805		-0.10955		9.9055				7.04935
16.4335	1.1979		-0.10845		9.9276				6.98205
16.4418	1.1994		-0.10965		9.92915				6.9141
16.4502	1.20325		-0.10925		9.8966				6.8393
16.4585	1.21		-0.0941		9.877				6.7703
16.4668	1.22055		-0.08735		9.8588				6.7
16.4752	1.2233		-0.07655		9.80075				6.6281
16.4835	1.2312		-0.06815		9.7339				6.55335
16.4918	1.2547		-0.06585		9.74395				6.48305
16.5002	1.2626		-0.05595		9.84895				6.421
16.5085	1.2721		-0.04845		9.86375				6.3461
16.5168	1.27755		-0.03855		9.8801				6.27
16.5252	1.28325		-0.0224		9.82375				6.2001
16.5335	1.2878		-0.0066		9.79635				6.12405
16.5418	1.2956		0.01815		9.77245				6.07
16.5502	1.30545		0.03755		9.7403				6.0066
16.5585	1.30485		0.06285		9.64845				5.94025
16.5668	1.3231		0.08235		9.6215				5.8752
16.5752	1.3388		0.103		9.71125				5.8284
16.5835	1.34705		0.1276		9.74305				5.7653
16.5918	1.3539		0.1464		9.7616				5.7029
16.6002	1.36115		0.17655		9.7112				5.64905
16.6085	1.3682		0.1971		9.68845				5.5949
16.6168	1.37455		0.2345		9.65985				5.5576
16.6252	1.384		0.26215		9.63795				5.5048
16.6335	1.38745		0.28645		9.54455				5.46285
16.6418	1.3975		0.30895		9.5046				5.4168
16.6502	1.4161		0.33365		9.5645				5.3833
[truncated: 7,602 more rows]

## Sheet: Figure 2F
Time (min)	G1-G5 b-1,6-standards		BT_3312 + b-glucan t 16h		BT_3312 + b-glucan t 0
0.0085	-0.97785		-0.97785		-4.71435
0.016833	-0.95335		-0.95335		-5.71355
0.025167	-0.80515		-0.80515		-5.515
0.0335	-0.6031		-0.6031		-4.57655
0.041833	-0.4466		-0.4466		-3.15875
0.050167	-0.31815		-0.31815		-2.0565
0.0585	-0.26085		-0.26085		-1.35115
0.066833	-0.18175		-0.18175		-0.89725
0.075167	-0.15715		-0.15715		-0.6059
0.0835	0.50785		0.50785		-0.5002
0.091833	0.40615		0.40615		-0.4423
0.100167	0.23785		0.23785		-0.3325
0.1085	0.12785		0.12785		-0.252
0.116833	0.05265		0.05265		-0.19105
0.125167	0.02155		0.02155		-0.1616
0.1335	-0.0051		-0.0051		-0.1194
0.141833	0.0032		0.0032		-0.1079
0.150167	-0.0148		-0.0148		-0.08565
0.1585	0.0158		0.0158		-0.084
0.166833	0.00015		0.00015		-0.21915
0.175167	-0.01345		-0.01345		-0.19355
0.1835	-0.01695		-0.01695		-0.1581
0.191833	-0.0217		-0.0217		-0.13005
0.200167	0.0029		0.0029		-0.1081
0.2085	0.00565		0.00565		-0.0937
0.216833	0.01615		0.01615		-0.08495
0.225167	-0.0052		-0.0052		-0.07355
0.2335	0.02975		0.02975		-0.069
0.241833	-0.0007		-0.0007		-0.0762
0.250167	-0.01285		-0.01285		-0.0816
0.2585	-0.02005		-0.02005		-0.077
0.266833	-0.03645		-0.03645		-0.08065
0.275167	-0.01185		-0.01185		-0.0669
0.2835	-0.00975		-0.00975		-0.07005
0.291833	-0.00055		-0.00055		-0.06265
0.300167	-0.01265		-0.01265		-0.0622
0.3085	0.0049		0.0049		-0.05455
0.316833	0.00245		0.00245		-0.05645
0.325167	-0.0164		-0.0164		-0.0656
0.3335	-0.03425		-0.03425		-0.0688
0.341833	-0.04385		-0.04385		-0.07105
0.350167	-0.0442		-0.0442		-0.06195
0.3585	-0.02835		-0.02835		-0.06495
0.366833	-0.0206		-0.0206		-0.05205
0.375167	0.0093		0.0093		-0.0605
0.3835	-0.0001		-0.0001		-0.04945
0.391833	0.0014		0.0014		-0.05185
0.400167	-0.02565		-0.02565		-0.05845
0.4085	-0.03655		-0.03655		-0.059
0.416833	-0.03		-0.03		-0.06195
0.425167	-0.0265		-0.0265		-0.0581
0.4335	-0.00905		-0.00905		-0.06115
0.441833	-0.0114		-0.0114		-0.0536
0.450167	0.00345		0.00345		-0.05425
0.4585	-0.01825		-0.01825		-0.04905
0.466833	-0.01315		-0.01315		-0.0412
0.475167	-0.0261		-0.0261		-0.05075
0.4835	-0.0389		-0.0389		-0.0534
0.491833	-0.03935		-0.03935		-0.0561
0.500167	-0.046		-0.046		-0.056
0.5085	-0.01615		-0.01615		-0.05235
0.516833	-0.0164		-0.0164		-0.05605
0.525167	-0.00205		-0.00205		-0.05205
0.5335	-0.0199		-0.0199		-0.0493
0.541833	-0.02345		-0.02345		-0.04135
0.550167	-0.02975		-0.02975		-0.0451
0.5585	-0.03885		-0.03885		-0.0457
0.566833	-0.03625		-0.03625		-0.0532
0.575167	-0.05425		-0.05425		-0.059
0.5835	-0.03355		-0.03355		-0.04695
0.591833	-0.02705		-0.02705		-0.05395
0.600167	-0.0137		-0.0137		-0.0455
0.6085	-0.01875		-0.01875		-0.05075
0.616833	-0.02975		-0.02975		-0.0442
0.625167	-0.0344		-0.0344		-0.0482
0.6335	-0.03905		-0.03905		-0.0449
0.641833	-0.05325		-0.05325		-0.0504
0.650167	-0.0548		-0.0548		-0.0559
0.6585	-0.0507		-0.0507		-0.0487
0.666833	-0.02685		-0.02685		-0.053
0.675167	-0.0202		-0.0202		-0.04765
0.6835	-0.00305		-0.00305		-0.05195
0.691833	-0.023		-0.023		-0.0451
0.700167	-0.02835		-0.02835		-0.0472
0.7085	-0.0368		-0.0368		-0.04605
0.716833	-0.0505		-0.0505		-0.05135
0.725167	-0.03975		-0.03975		-0.0518
0.7335	-0.0425		-0.0425		-0.05465
0.741833	-0.0167		-0.0167		-0.0541
0.750167	-0.0143		-0.0143		-0.0534
0.7585	0.0003		0.0003		-0.05745
0.766833	-0.0176		-0.0176		-0.05075
0.775167	-0.03345		-0.03345		-0.0496
0.7835	-0.03865		-0.03865		-0.05565
0.791833	-0.04195		-0.04195		-0.0586
0.800167	-0.04325		-0.04325		-0.058
0.8085	-0.0491		-0.0491		-0.06455
0.816833	-0.0262		-0.0262		-0.0573
0.825167	-0.0206		-0.0206		-0.0576
0.8335	-0.0105		-0.0105		-0.05905
0.841833	-0.01795		-0.01795		-0.0549
0.850167	-0.0312		-0.0312		-0.0509
0.8585	-0.04455		-0.04455		-0.05345
0.866833	-0.04655		-0.04655		-0.0595
0.875167	-0.0514		-0.0514		-0.06175
0.8835	-0.05365		-0.05365		-0.06755
0.891833	-0.0386		-0.0386		-0.0576
0.900167	-0.0244		-0.0244		-0.0669
0.9085	-0.019		-0.019		-0.059
0.916833	-0.0136		-0.0136		-0.06005
0.925167	-0.02975		-0.02975		-0.05255
0.9335	-0.03545		-0.03545		-0.0564
0.941833	-0.03465		-0.03465		-0.0552
0.950167	-0.0447		-0.0447		-0.06165
0.9585	-0.0451		-0.0451		-0.06535
0.966833	-0.0453		-0.0453		-0.06665
0.975167	-0.02005		-0.02005		-0.068
0.9835	-0.0181		-0.0181		-0.0612
0.991833	0.0005		0.0005		-0.06515
1.00017	-0.0237		-0.0237		-0.0587
1.0085	-0.0271		-0.0271		-0.06215
1.01683	-0.03835		-0.03835		-0.06105
1.02517	-0.0383		-0.0383		-0.06765
1.0335	-0.04565		-0.04565		-0.0689
1.04183	-0.0552		-0.0552		-0.06955
1.05017	-0.0248		-0.0248		-0.06915
1.0585	-0.02435		-0.02435		-0.07165
1.06683	-0.00765		-0.00765		-0.06725
1.07517	-0.0295		-0.0295		-0.06505
1.0835	-0.03565		-0.03565		-0.0639
1.09183	-0.0438		-0.0438		-0.0641
1.10017	-0.04355		-0.04355		-0.059
1.1085	-0.04935		-0.04935		-0.0693
1.11683	-0.06225		-0.06225		-0.07915
1.12517	-0.0398		-0.0398		-0.0705
1.1335	-0.02435		-0.02435		-0.0737
1.14183	-0.01415		-0.01415		-0.0726
1.15017	-0.01935		-0.01935		-0.068
1.1585	-0.0237		-0.0237		-0.06255
1.16683	-0.02725		-0.02725		-0.0695
1.17517	-0.02825		-0.02825		-0.071
1.1835	-0.0409		-0.0409		-0.0773
1.19183	-0.04925		-0.04925		-0.08565
1.20017	-0.0399		-0.0399		-0.07595
1.2085	-0.02505		-0.02505		-0.0844
1.21683	-0.0222		-0.0222		-0.07535
1.22517	-0.00815		-0.00815		-0.07745
1.2335	-0.02535		-0.02535		-0.0684
1.24183	-0.0391		-0.0391		-0.0747
1.25017	-0.05945		-0.05945		-0.0766
1.2585	-0.0857		-0.0857		-0.0784
1.26683	-0.11665		-0.11665		-0.0814
1.27517	-0.1677		-0.1677		-0.07665
1.2835	-0.1951		-0.1951		-0.08295
1.29183	-0.25985		-0.25985		-0.08045
1.30017	-0.30015		-0.30015		-0.08215
1.3085	-0.38625		-0.38625		-0.0743
1.31683	-0.46855		-0.46855		-0.07695
1.32517	-0.531		-0.531		-0.0796
1.3335	-0.59065		-0.59065		-0.0852
1.34183	-0.63675		-0.63675		-0.08645
1.35017	-0.6878		-0.6878		-0.08415
1.3585	-0.6894		-0.6894		-0.08
1.36683	-0.6837		-0.6837		-0.0885
1.37517	-0.60295		-0.60295		-0.08625
1.3835	-0.4602		-0.4602		-0.08535
1.39183	-0.1978		-0.1978		-0.08
1.40017	0.20885		0.20885		-0.083
1.4085	0.7486		0.7486		-0.08785
1.41683	1.4057		1.4057		-0.09925
1.42517	2.15645		2.15645		-0.13555
1.4335	3.0004		3.0004		-0.20985
1.44183	3.8965		3.8965		-0.36505
1.45017	4.82745		4.82745		-0.591
1.4585	5.77875		5.77875		-0.86945
1.46683	6.72945		6.72945		-1.13375
1.47517	7.6846		7.6846		-1.29725
1.4835	8.62935		8.62935		-1.2549
1.49183	9.52625		9.52625		-1.01015
1.50017	10.3471		10.3471		-0.6533
1.5085	11.0489		11.0489		-0.27635
1.51683	11.6317		11.6317		0.06435
1.52517	12.0306		12.0306		0.4221
1.5335	12.2949		12.2949		0.80445
1.54183	12.3879		12.3879		1.2809
1.55017	12.3971		12.3971		1.84955*
1.5585	12.3497		12.3497		2.56005*
1.56683	12.2432		12.2432		3.47925*
1.57517	12.113		12.113		4.66165*
1.5835	11.9476		11.9476		6.02335*
1.59183	11.8326		11.8326		7.31835*
1.60017	11.7221		11.7221		8.4052*
1.6085	11.6896		11.6896		9.2109*
1.61683	11.6954		11.6954		9.7416*
1.62517	11.8067		11.8067		10.0103*
1.6335	11.984		11.984		10.21085*
1.64183	12.2323		12.2323		10.85175*
1.65017	12.5493		12.5493		13.34815*
1.6585	12.9001		12.9001		21.8654*
1.66683	13.294		13.294		45.743151*
1.67517	13.6434		13.6434		99.045001*
1.6835	13.9218		13.9218		154.248152*
1.69183	14.0786		14.0786		334.931605*
1.70017	14.0794		14.0794		490.582057*
1.7085	13.9358		13.9358		620.672959*
1.71683	13.6489		13.6489		698.99266*
1.72517	13.2323		13.2323		740.265911*
1.7335	12.7017		12.7017		770.742911*
1.74183	12.1262		12.1262		800.794612*
1.75017	11.5147		11.5147		831.984262*
1.7585	10.8968		10.8968		864.453063*
1.76683	10.3072		10.3072		898.081463*
1.77517	9.72605		9.72605		931.517814*
1.7835	9.21905		9.21905		959.969914*
1.79183	8.80655		8.80655		975.677215*
1.80017	8.45985		8.45985		973.287065*
1.8085	8.18965		8.18965		952.270464*
1.81683	7.96245		7.96245		914.171014*
1.82517	7.82135		7.82135		861.680363*
1.8335	7.682		7.682		799.310862*
1.84183	7.5878		7.5878		731.848511*
1.85017	7.4549		7.4549		664.64211*
1.8585	7.322		7.322		602.101559*
1.86683	7.1668		7.1668		546.554308*
1.87517	6.9669		6.9669		498.624107*
1.8835	6.742		6.742		457.121757*
1.89183	6.4715		6.4715		420.696056*
1.90017	6.21365		6.21365		387.906056*
1.9085	5.91945		5.91945		358.234605*
1.91683	5.62035		5.62035		330.964055*
1.92517	5.30155		5.30155		305.691555*
1.9335	4.9986		4.9986		282.392354*
1.94183	4.69635		4.69635		260.851404*
1.95017	4.42085		4.42085		241.086654*
1.9585	4.15505		4.15505		222.952753*
1.96683	3.90165		3.90165		206.409553*
1.97517	3.70145		3.70145		191.249953*
1.9835	3.51055		3.51055		177.420903*
1.99183	3.3387		3.3387		165.000652*
2.00017	3.1702		3.1702		153.674052*
2.0085	2.99675		2.99675		143.448102*
2.01683	2.84285		2.84285		134.214702*
2.02517	2.69615		2.69615		125.907452*
2.0335	2.55535		2.55535		118.390152*
2.04183	2.4307		2.4307		111.649702*
2.05017	2.31305		2.31305		105.599702*
2.0585	2.2285		2.2285		100.045701*
2.06683	2.11925		2.11925		95.095301*
2.07517	2.03565		2.03565		90.492101*
2.0835	1.9128		1.9128		86.231301*
2.09183	1.81935		1.81935		82.254151*
2.10017	1.7234		1.7234		78.505751*
2.1085	1.6411		1.6411		75.017651*
2.11683	1.5776		1.5776		71.718301*
2.12517	1.4996		1.4996		68.654401*
2.1335	1.48235		1.48235		65.662701*
2.14183	1.4309		1.4309		62.883751*
2.15017	1.405		1.405		60.209801*
2.1585	1.3407		1.3407		57.620901*
2.16683	1.2981		1.2981		55.128951*
2.17517	1.25985		1.25985		52.726051*
2.1835	1.22325		1.22325		50.422751*
2.19183	1.1951		1.1951		48.201851*
2.20017	1.16565		1.16565		46.129201*
2.2085	1.1687		1.1687		44.417401*
2.21683	1.16115		1.16115		42.665651*
2.22517	1.1549		1.1549		40.875851*
2.2335	1.12535		1.12535		39.162401*
2.24183	1.0955		1.0955		37.536801*
2.25017	1.0834		1.0834		35.971301*
2.2585	1.06		1.06		34.473451*
2.26683	1.03985		1.03985		33.0544*
2.27517	1.0202		1.0202		31.70095*
2.2835	1.01855		1.01855		30.39595*
2.29183	1.02455		1.02455		29.1247*
2.30017	1.0277		1.0277		27.93145*
2.3085	1.0343		1.0343		26.7702*
2.31683	1.0095		1.0095		25.6484*
2.32517	1.0076		1.0076		24.56745*
2.3335	1.0123		1.0123		23.51065*
2.34183	1.0254		1.0254		22.54035*
2.35017	1.07225		1.07225		21.6202*
2.3585	1.13075		1.13075		20.76775*
2.36683	1.23485		1.23485		19.9166*
2.37517	1.33645		1.33645		19.16125*
2.3835	1.46645		1.46645		18.4236*
2.39183	1.5752		1.5752		17.73745*
2.40017	1.7166		1.7166		17.0778*
2.4085	1.8575		1.8575		16.4515*
2.41683	1.9939		1.9939		15.8617*
2.42517	2.1311		2.1311		15.3107*
2.4335	2.2431		2.2431		14.8079*
2.44183	2.39515		2.39515		14.32645*
2.45017	2.5007		2.5007		13.89315*
2.4585	2.6094		2.6094		13.4874*
2.46683	2.68005		2.68005		13.12415*
2.47517	2.7369		2.7369		12.787*
2.4835	2.7878		2.7878		12.4795*
2.49183	2.82825		2.82825		12.19075*
2.50017	2.86075		2.86075		11.90925*
2.5085	2.8709		2.8709		11.65785*
2.51683	2.89945		2.89945		11.40425*
2.52517	2.90515		2.90515		11.14745*
2.5335	2.89875		2.89875		10.89895*
2.54183	2.8727		2.8727		10.64095*
2.55017	2.834		2.834		10.36875*
2.5585	2.77905		2.77905		10.08095*
2.56683	2.72225		2.72225		9.7917*
2.57517	2.6585		2.6585		9.50495*
2.5835	2.597		2.597		9.23265*
2.59183	2.5411		2.5411		8.98165*
2.60017	2.5038		2.5038		8.7415*
2.6085	2.4457		2.4457		8.5374*
2.61683	2.40055		2.40055		8.36105*
2.62517	2.31945		2.31945		8.2229*
2.6335	2.24965		2.24965		8.11515*
2.64183	2.1975		2.1975		8.0429*
2.65017	2.1416		2.1416		8.00755*
2.6585	2.11795		2.11795		8.00195*
2.66683	2.0984		2.0984		8.0415*
2.67517	2.13475		2.13475		8.07985*
2.6835	2.14545		2.14545		8.14085*
2.69183	2.1765		2.1765		8.17*
2.70017	2.17895		2.17895		8.1546*
2.7085	2.2036		2.2036		8.06045*
2.71683	2.21365		2.21365		7.8904*
2.72517	2.2242		2.2242		7.6444*
2.7335	2.22205		2.22205		7.34655*
2.74183	2.19735		2.19735		7.03375*
2.75017	2.20505		2.20505		6.7343*
2.7585	2.16935		2.16935		6.49895*
2.76683	2.13565		2.13565		6.3167*
2.77517	2.07235		2.07235		6.1757*
2.7835	2.01675		2.01675		6.0623*
2.79183	1.93505		1.93505		5.94405*
2.80017	1.85095		1.85095		5.8318*
2.8085	1.75905		1.75905		5.7149*
2.81683	1.6787		1.6787		5.6011*
2.82517	1.61665		1.61665		5.477*
[truncated: 10,761 more rows]

## Sheet: Figure 2G
Time (min)	Control Glucose		BT_3314 b-glucan t 2h		BT_3314 b-glucan t 10min		BT_3314 b-glucan t 0
[truncated: 9,600 more rows]

[truncated: 27 more sheets: Figure 3A, Figure 3B, Figure 3C, Figure 3D, Figure 3E, Figure 3F, Figure 4A, Figure 4B, Figure 4C, Figure 4D, Figure 5A, Figure 5B, Figure 5C, Figure 5D, Figure 6A, Figure 6B, Figure 6C, Figure 6D, Figure S1A, Figure S1B …]
